# Supplementary material for: Taxonomy annotation and guide tree errors in 16S rRNA databases
Source: PeerJ. 2018 Jun 12;6:e5030. doi: 10.7717/peerj.5030 (PMC6003391; doi:10.7717/peerj.5030)
Supplement: Supplemental Information 3 — The ten outliers with highest pair-wise identity at each LCR for BLAST16S, the RDP training set and LTP. [file peerj-06-5030-s003.xlsx]

## Sheet: LTP
Identity	LCR	Common name	Name1	Name2	Annot1	Annot2
100	g	g:Fictibacillus	s:Fictibacillus_nanhaiensis	s:Fictibacillus_phosphorivorans	GU477780;tax=f:Bacillaceae,g:Fictibacillus,s:Fictibacillus_nanhaiensis;	JX258924;tax=f:Bacillaceae,g:Fictibacillus,s:Fictibacillus_phosphorivorans;
100	g	g:Methanocorpusculum	s:Methanocorpusculum_bavaricum	s:Methanocorpusculum_parvum	AY196676;tax=f:Methanocorpusculaceae,g:Methanocorpusculum,s:Methanocorpusculum_bavaricum;	M59147;tax=f:Methanocorpusculaceae,g:Methanocorpusculum,s:Methanocorpusculum_parvum;
100	g	g:Streptomyces	s:Streptomyces_thermogriseus	s:Streptomyces_thermovulgaris	AB249980;tax=f:Streptomycetaceae,g:Streptomyces,s:Streptomyces_thermogriseus;	Z68094;tax=f:Streptomycetaceae,g:Streptomyces,s:Streptomyces_thermovulgaris;
100	g	g:Streptosporangium	s:Streptosporangium_nondiastaticum	s:Streptosporangium_sandarakinum	X89945;tax=f:Streptosporangiaceae,g:Streptosporangium,s:Streptosporangium_nondiastaticum;	JX977118;tax=f:Streptosporangiaceae,g:Streptosporangium,s:Streptosporangium_sandarakinum;
100	g	g:Shewanella	s:Shewanella_livingstonensis	s:Shewanella_vesiculosa	AJ300834;tax=f:Shewanellaceae,g:Shewanella,s:Shewanella_livingstonensis;	AM980877;tax=f:Shewanellaceae,g:Shewanella,s:Shewanella_vesiculosa;
100	g	g:Terribacillus	s:Terribacillus_goriensis	s:Terribacillus_saccharophilus	DQ519571;tax=f:Bacillaceae,g:Terribacillus,s:Terribacillus_goriensis;	AB243845;tax=f:Bacillaceae,g:Terribacillus,s:Terribacillus_saccharophilus;
100	g	g:Pseudoalteromonas	s:Pseudoalteromonas_distincta	s:Pseudoalteromonas_elyakovii	AF082564;tax=f:Pseudoalteromonadaceae,g:Pseudoalteromonas,s:Pseudoalteromonas_distincta;	AF082562;tax=f:Pseudoalteromonadaceae,g:Pseudoalteromonas,s:Pseudoalteromonas_elyakovii;
100	g	g:Flexibacter	s:Flexibacter_elegans	s:Flexibacter_roseolus	AB078048;tax=f:Cytophagaceae,g:Flexibacter,s:Flexibacter_elegans;	AB078062;tax=f:Cytophagaceae,g:Flexibacter,s:Flexibacter_roseolus;
100	g	g:Bacillus	s:Bacillus_aerophilus	s:Bacillus_stratosphericus	AJ831844;tax=f:Bacillaceae,g:Bacillus,s:Bacillus_aerophilus;	AJ831841;tax=f:Bacillaceae,g:Bacillus,s:Bacillus_stratosphericus;
100	g	g:Achromobacter	s:Achromobacter_anxifer	s:Achromobacter_dolens	HF586508;tax=f:Alcaligenaceae,g:Achromobacter,s:Achromobacter_anxifer;	HF586509;tax=f:Alcaligenaceae,g:Achromobacter,s:Achromobacter_dolens;
100	f	f:Sphingomonadaceae	g:Blastomonas	g:Sphingomonas	AB024288;tax=f:Sphingomonadaceae,g:Blastomonas,s:Blastomonas_natatoria;	AB024289;tax=f:Sphingomonadaceae,g:Sphingomonas,s:Sphingomonas_ursincola;
100	f	f:Rhodobacteraceae	g:Brevirhabdus	g:Xuhuaishuia	KC018457;tax=f:Rhodobacteraceae,g:Brevirhabdus,s:Brevirhabdus_pacifica;	KF356416;tax=f:Rhodobacteraceae,g:Xuhuaishuia,s:Xuhuaishuia_manganoxidans;
99.9	f	f:Thermococcaceae	g:Pyrococcus	g:Thermococcus	AY099168;tax=f:Thermococcaceae,g:Pyrococcus,s:Pyrococcus_glycovorans;	AY099175;tax=f:Thermococcaceae,g:Thermococcus,s:Thermococcus_chitonophagus;
99.9	f	f:Acetobacteraceae	g:Gluconacetobacter	g:Komagataeibacter	AJ251110;tax=f:Acetobacteraceae,g:Gluconacetobacter,s:Gluconacetobacter_entanii;	HE866758;tax=f:Acetobacteraceae,g:Komagataeibacter,s:Komagataeibacter_maltaceti;
99.9	f	f:Prevotellaceae	g:Hallella	g:Prevotella	X81877;tax=f:Prevotellaceae,g:Hallella,s:Hallella_seregens;	X81876;tax=f:Prevotellaceae,g:Prevotella,s:Prevotella_dentalis;
99.9	f	f:Microbacteriaceae	g:Leifsonia	g:Microterricola	AM900767;tax=f:Microbacteriaceae,g:Leifsonia,s:Leifsonia_pindariensis;	AB282862;tax=f:Microbacteriaceae,g:Microterricola,s:Microterricola_viridarii;
99.9	f	f:Haloferacaceae	g:Halogeometricum	g:Halosarcina	HM185493;tax=f:Haloferacaceae,g:Halogeometricum,s:Halogeometricum_pallidum;	EF055454;tax=f:Haloferacaceae,g:Halosarcina,s:Halosarcina_pallida;
99.9	f	f:Natrialbaceae	g:Natronococcus	g:Natronorubrum	AB771436;tax=f:Natrialbaceae,g:Natronococcus,s:Natronococcus_roseus;	FN376859;tax=f:Natrialbaceae,g:Natronorubrum,s:Natronorubrum_sediminis;
99.9	f	f:Nocardiaceae	g:Nocardia	g:Rhodococcus	FR733721;tax=f:Nocardiaceae,g:Nocardia,s:Nocardia_coeliaca;	X79289;tax=f:Nocardiaceae,g:Rhodococcus,s:Rhodococcus_erythropolis;
99.9	f	f:Enterobacteriaceae	g:Escherichia	g:Shigella	AF530475;tax=f:Enterobacteriaceae,g:Escherichia,s:Escherichia_fergusonii;	X96963;tax=f:Enterobacteriaceae,g:Shigella,s:Shigella_flexneri;

## Sheet: BLAST16S
Reference	Segment	LCR	Identity	Common name	Name1	Name2	Annot1	Annot2
BLAST16S	fl	p	100	p:Proteobacteria	c:Betaproteobacteria	c:Gammaproteobacteria	gi_645320505;tax=d:Bacteria,p:Proteobacteria,c:Betaproteobacteria,o:Neisseriales,f:Neisseriaceae,g:Neisseria,s:Neisseria_flava;	gi_265678369;tax=d:Bacteria,p:Proteobacteria,c:Gammaproteobacteria,o:Pseudomonadales,f:Moraxellaceae,g:Moraxella,s:Moraxella_caviae;
BLAST16S	fl	p	97.1	p:Firmicutes	c:Bacilli	c:Clostridia	gi_559795246;tax=d:Bacteria,p:Firmicutes,c:Bacilli,o:Lactobacillales,f:Lactobacillaceae,g:Lactobacillus,s:Lactobacillus_rogosae;	gi_645321781;tax=d:Bacteria,p:Firmicutes,c:Clostridia,o:Clostridiales,f:Lachnospiraceae,g:Lachnospira,s:Lachnospira_pectinoschiza;
BLAST16S	fl	p	93.9	p:Verrucomicrobia	c:Verrucomicrobiae	c:Opitutae	gi_631250970;tax=d:Bacteria,p:Verrucomicrobia,c:Verrucomicrobiae,o:Verrucomicrobiales,f:Verrucomicrobiaceae,g:Fucophilus,s:Fucophilus_fucoidanolyticus;	gi_444439586;tax=d:Bacteria,p:Verrucomicrobia,c:Opitutae,o:Puniceicoccales,f:Puniceicoccaceae,g:Coraliomargarita,s:Coraliomargarita_akajimensis;
BLAST16S	fl	p	91.3	p:Bacteroidetes	c:Cytophagia	c:Bacteroidia	gi_645319737;tax=d:Bacteria,p:Bacteroidetes,c:Cytophagia,o:Cytophagales,f:Cytophagaceae,g:Cytophaga,s:Cytophaga_xylanolytica;	gi_631251520;tax=d:Bacteria,p:Bacteroidetes,c:Bacteroidia,o:Bacteroidales,f:Marinilabiliaceae,g:Geofilum,s:Geofilum_rubicundum;
BLAST16S	fl	p	88.3	p:Actinobacteria	c:Acidimicrobiia	c:Actinobacteria	gi_444303967;tax=d:Bacteria,p:Actinobacteria,c:Acidimicrobiia,o:Acidimicrobiales,f:Acidimicrobiaceae,g:Acidimicrobium,s:Acidimicrobium_ferrooxidans;	gi_444304077;tax=d:Bacteria,p:Actinobacteria,c:Actinobacteria,o:Acidothermales,f:Acidothermaceae,g:Acidothermus,s:Acidothermus_cellulolyticus;
BLAST16S	fl	p	87.1	p:Euryarchaeota	c:Thermococci	c:Methanococci	gi_444303935;tax=d:Archaea,p:Euryarchaeota,c:Thermococci,o:Thermococcales,f:Thermococcaceae,g:Pyrococcus,s:Pyrococcus_horikoshii;	gi_444303836;tax=d:Archaea,p:Euryarchaeota,c:Methanococci,o:Methanococcales,f:Methanocaldococcaceae,g:Methanocaldococcus,s:Methanocaldococcus_infernus;
BLAST16S	fl	p	83.4	p:Chloroflexi	c:Caldilineae	c:Anaerolineae	gi_645320639;tax=d:Bacteria,p:Chloroflexi,c:Caldilineae,o:Caldilineales,f:Caldilineaceae,g:Caldilinea,s:Caldilinea_tarbellica;	gi_645320728;tax=d:Bacteria,p:Chloroflexi,c:Anaerolineae,o:Anaerolineales,f:Anaerolineaceae,g:Thermanaerothrix,s:Thermanaerothrix_daxensis;
BLAST16S	fl	p	82.4	p:Gemmatimonadetes	c:Gemmatimonadetes	c:Longimicrobia	gi_228715357;tax=d:Bacteria,p:Gemmatimonadetes,c:Gemmatimonadetes,o:Gemmatimonadales,f:Gemmatimonadaceae,g:Gemmatimonas,s:Gemmatimonas_aurantiaca;	gi_1240411919;tax=d:Bacteria,p:Gemmatimonadetes,c:Longimicrobia,o:Longimicrobiales,f:Longimicrobiaceae,g:Longimicrobium,s:Longimicrobium_terrae;
BLAST16S	fl	p	80.9	p:Fibrobacteres	c:Chitinispirillia	c:Chitinivibrionia	gi_1040567051;tax=d:Bacteria,p:Fibrobacteres,c:Chitinispirillia,o:Chitinispirillales,f:Chitinispirillaceae,g:Chitinispirillum,s:Chitinispirillum_alkaliphilum;	gi_961555032;tax=d:Bacteria,p:Fibrobacteres,c:Chitinivibrionia,o:Chitinivibrionales,f:Chitinivibrionaceae,g:Chitinivibrio,s:Chitinivibrio_alkaliphilus;
BLAST16S	fl	p	80.2	p:Armatimonadetes	c:Fimbriimonadia	c:Armatimonadia	gi_631250769;tax=d:Bacteria,p:Armatimonadetes,c:Fimbriimonadia,o:Fimbriimonadales,f:Fimbriimonadaceae,g:Fimbriimonas,s:Fimbriimonas_ginsengisoli;	gi_631251811;tax=d:Bacteria,p:Armatimonadetes,c:Armatimonadia,o:Armatimonadales,f:Armatimonadaceae,g:Armatimonas,s:Armatimonas_rosea;
Warcup	fl	p	96.5	p:Ascomycota	c:Eurotiomycetes	c:Leotiomycetes	JX145398;tax=d:Fungi,p:Ascomycota,c:Eurotiomycetes,o:Chaetothyriales,f:Herpotrichiellaceae,g:Phialophora,s:Phialophora_mustea;	HQ438030;tax=d:Fungi,p:Ascomycota,c:Leotiomycetes,o:Helotiales,f:Helotiaceae,g:Cadophora,s:Cadophora_malorum;
Warcup	fl	p	96	p:Basidiomycota	c:Ustilaginomycetes	c:Microbotryomycetes	AY344979;tax=d:Fungi,p:Basidiomycota,c:Ustilaginomycetes,o:Ustilaginales,f:Ustilaginaceae,g:Sporisorium,s:Sporisorium_formosanum;	AY344976;tax=d:Fungi,p:Basidiomycota,c:Microbotryomycetes,o:Microbotryales,f:Microbotryaceae,g:Sphacelotheca,s:Sporisorium_destruens;
BLAST16S	v35	p	100	p:Proteobacteria	c:Betaproteobacteria	c:Gammaproteobacteria	gi_645320505;tax=d:Bacteria,p:Proteobacteria,c:Betaproteobacteria,o:Neisseriales,f:Neisseriaceae,g:Neisseria,s:Neisseria_flava;	gi_265678369;tax=d:Bacteria,p:Proteobacteria,c:Gammaproteobacteria,o:Pseudomonadales,f:Moraxellaceae,g:Moraxella,s:Moraxella_caviae;
BLAST16S	v35	p	97.7	p:Firmicutes	c:Bacilli	c:Clostridia	gi_559795246;tax=d:Bacteria,p:Firmicutes,c:Bacilli,o:Lactobacillales,f:Lactobacillaceae,g:Lactobacillus,s:Lactobacillus_rogosae;	gi_645321781;tax=d:Bacteria,p:Firmicutes,c:Clostridia,o:Clostridiales,f:Lachnospiraceae,g:Lachnospira,s:Lachnospira_pectinoschiza;
BLAST16S	v35	p	95.2	p:Verrucomicrobia	c:Verrucomicrobiae	c:Opitutae	gi_631250970;tax=d:Bacteria,p:Verrucomicrobia,c:Verrucomicrobiae,o:Verrucomicrobiales,f:Verrucomicrobiaceae,g:Fucophilus,s:Fucophilus_fucoidanolyticus;	gi_444439586;tax=d:Bacteria,p:Verrucomicrobia,c:Opitutae,o:Puniceicoccales,f:Puniceicoccaceae,g:Coraliomargarita,s:Coraliomargarita_akajimensis;
BLAST16S	v35	p	91.3	p:Bacteroidetes	c:Cytophagia	c:Bacteroidia	gi_645319737;tax=d:Bacteria,p:Bacteroidetes,c:Cytophagia,o:Cytophagales,f:Cytophagaceae,g:Cytophaga,s:Cytophaga_xylanolytica;	gi_566085049;tax=d:Bacteria,p:Bacteroidetes,c:Bacteroidia,o:Bacteroidales,f:Marinilabiliaceae,g:Natronoflexus,s:Natronoflexus_pectinivorans;
BLAST16S	v35	p	90.8	p:Actinobacteria	c:Nitriliruptoria	c:Actinobacteria	gi_631251678;tax=d:Bacteria,p:Actinobacteria,c:Nitriliruptoria,o:Euzebyales,f:Euzebyaceae,g:Euzebya,s:Euzebya_tangerina;	gi_566085502;tax=d:Bacteria,p:Actinobacteria,c:Actinobacteria,o:Pseudonocardiales,f:Pseudonocardiaceae,g:Allokutzneria,s:Allokutzneria_multivorans;
BLAST16S	v35	p	84.5	p:Chloroflexi	c:Caldilineae	c:Ardenticatenia	gi_645320639;tax=d:Bacteria,p:Chloroflexi,c:Caldilineae,o:Caldilineales,f:Caldilineaceae,g:Caldilinea,s:Caldilinea_tarbellica;	gi_631252021;tax=d:Bacteria,p:Chloroflexi,c:Ardenticatenia,o:Ardenticatenales,f:Ardenticatenaceae,g:Ardenticatena,s:Ardenticatena_maritima;
BLAST16S	v35	p	83.4	p:Gemmatimonadetes	c:Gemmatimonadetes	c:Longimicrobia	gi_228715357;tax=d:Bacteria,p:Gemmatimonadetes,c:Gemmatimonadetes,o:Gemmatimonadales,f:Gemmatimonadaceae,g:Gemmatimonas,s:Gemmatimonas_aurantiaca;	gi_1240411919;tax=d:Bacteria,p:Gemmatimonadetes,c:Longimicrobia,o:Longimicrobiales,f:Longimicrobiaceae,g:Longimicrobium,s:Longimicrobium_terrae;
BLAST16S	v35	p	81.1	p:Acidobacteria	c:Acidobacteriia	c:Holophagae	gi_343205398;tax=d:Bacteria,p:Acidobacteria,c:Acidobacteriia,o:Acidobacteriales,f:Acidobacteriaceae,g:Edaphobacter,s:Edaphobacter_aggregans;	gi_343200912;tax=d:Bacteria,p:Acidobacteria,c:Holophagae,o:Acanthopleuribacterales,f:Acanthopleuribacteraceae,g:Acanthopleuribacter,s:Acanthopleuribacter_pedis;
BLAST16S	v35	p	80.4	p:Lentisphaerae	c:Oligosphaeria	c:Lentisphaeria	gi_631251972;tax=d:Bacteria,p:Lentisphaerae,c:Oligosphaeria,o:Oligosphaerales,f:Oligosphaeraceae,g:Oligosphaera,s:Oligosphaera_ethanolica;	gi_228717635;tax=d:Bacteria,p:Lentisphaerae,c:Lentisphaeria,o:Victivallales,f:Victivallaceae,g:Victivallis,s:Victivallis_vadensis;
BLAST16S	v35	p	80.4	p:Fibrobacteres	c:Chitinispirillia	c:Chitinivibrionia	gi_1040567051;tax=d:Bacteria,p:Fibrobacteres,c:Chitinispirillia,o:Chitinispirillales,f:Chitinispirillaceae,g:Chitinispirillum,s:Chitinispirillum_alkaliphilum;	gi_961555031;tax=d:Bacteria,p:Fibrobacteres,c:Chitinivibrionia,o:Chitinivibrionales,f:Chitinivibrionaceae,g:Chitinivibrio,s:Chitinivibrio_alkaliphilus;
BLAST16S	v4	p	100	p:Proteobacteria	c:Betaproteobacteria	c:Gammaproteobacteria	gi_645320505;tax=d:Bacteria,p:Proteobacteria,c:Betaproteobacteria,o:Neisseriales,f:Neisseriaceae,g:Neisseria,s:Neisseria_flava;	gi_265678369;tax=d:Bacteria,p:Proteobacteria,c:Gammaproteobacteria,o:Pseudomonadales,f:Moraxellaceae,g:Moraxella,s:Moraxella_caviae;
BLAST16S	v4	p	97.3	p:Firmicutes	c:Bacilli	c:Clostridia	gi_559795246;tax=d:Bacteria,p:Firmicutes,c:Bacilli,o:Lactobacillales,f:Lactobacillaceae,g:Lactobacillus,s:Lactobacillus_rogosae;	gi_645321781;tax=d:Bacteria,p:Firmicutes,c:Clostridia,o:Clostridiales,f:Lachnospiraceae,g:Lachnospira,s:Lachnospira_pectinoschiza;
BLAST16S	v4	p	94.9	p:Bacteroidetes	c:Cytophagia	c:Bacteroidia	gi_645319737;tax=d:Bacteria,p:Bacteroidetes,c:Cytophagia,o:Cytophagales,f:Cytophagaceae,g:Cytophaga,s:Cytophaga_xylanolytica;	gi_959494835;tax=d:Bacteria,p:Bacteroidetes,c:Bacteroidia,o:Bacteroidales,f:Marinilabiliaceae,g:Carboxylicivirga,s:Carboxylicivirga_mesophila;
BLAST16S	v4	p	93.5	p:Verrucomicrobia	c:Verrucomicrobiae	c:Opitutae	gi_631250970;tax=d:Bacteria,p:Verrucomicrobia,c:Verrucomicrobiae,o:Verrucomicrobiales,f:Verrucomicrobiaceae,g:Fucophilus,s:Fucophilus_fucoidanolyticus;	gi_444439586;tax=d:Bacteria,p:Verrucomicrobia,c:Opitutae,o:Puniceicoccales,f:Puniceicoccaceae,g:Coraliomargarita,s:Coraliomargarita_akajimensis;
BLAST16S	v4	p	91.8	p:Euryarchaeota	c:Thermococci	c:Archaeoglobi	gi_265678754;tax=d:Archaea,p:Euryarchaeota,c:Thermococci,o:Thermococcales,f:Thermococcaceae,g:Palaeococcus,s:Palaeococcus_helgesonii;	gi_265678632;tax=d:Archaea,p:Euryarchaeota,c:Archaeoglobi,o:Archaeoglobales,f:Archaeoglobaceae,g:Archaeoglobus,s:Archaeoglobus_profundus;
BLAST16S	v4	p	91.1	p:Actinobacteria	c:Rubrobacteria	c:Thermoleophilia	gi_672239115;tax=d:Bacteria,p:Actinobacteria,c:Rubrobacteria,o:Rubrobacterales,f:Rubrobacteraceae,g:Rubrobacter,s:Rubrobacter_naiadicus;	gi_219878404;tax=d:Bacteria,p:Actinobacteria,c:Thermoleophilia,o:Thermoleophilales,f:Thermoleophilaceae,g:Thermoleophilum,s:Thermoleophilum_album;
BLAST16S	v4	p	85.7	p:Gemmatimonadetes	c:Gemmatimonadetes	c:Longimicrobia	gi_228715357;tax=d:Bacteria,p:Gemmatimonadetes,c:Gemmatimonadetes,o:Gemmatimonadales,f:Gemmatimonadaceae,g:Gemmatimonas,s:Gemmatimonas_aurantiaca;	gi_1240411919;tax=d:Bacteria,p:Gemmatimonadetes,c:Longimicrobia,o:Longimicrobiales,f:Longimicrobiaceae,g:Longimicrobium,s:Longimicrobium_terrae;
BLAST16S	v4	p	85.6	p:Chloroflexi	c:Anaerolineae	c:Ardenticatenia	gi_645320728;tax=d:Bacteria,p:Chloroflexi,c:Anaerolineae,o:Anaerolineales,f:Anaerolineaceae,g:Thermanaerothrix,s:Thermanaerothrix_daxensis;	gi_631252021;tax=d:Bacteria,p:Chloroflexi,c:Ardenticatenia,o:Ardenticatenales,f:Ardenticatenaceae,g:Ardenticatena,s:Ardenticatena_maritima;
BLAST16S	v4	p	83.6	p:Acidobacteria	c:Holophagae	c:Acidobacteriia	gi_343200912;tax=d:Bacteria,p:Acidobacteria,c:Holophagae,o:Acanthopleuribacterales,f:Acanthopleuribacteraceae,g:Acanthopleuribacter,s:Acanthopleuribacter_pedis;	gi_444303876;tax=d:Bacteria,p:Acidobacteria,c:Acidobacteriia,o:Acidobacteriales,f:Acidobacteriaceae,g:Granulicella,s:Granulicella_mallensis;
BLAST16S	v4	p	81.2	p:Armatimonadetes	c:Fimbriimonadia	c:Armatimonadia	gi_659364734;tax=d:Bacteria,p:Armatimonadetes,c:Fimbriimonadia,o:Fimbriimonadales,f:Fimbriimonadaceae,g:Fimbriimonas,s:Fimbriimonas_ginsengisoli;	gi_631251811;tax=d:Bacteria,p:Armatimonadetes,c:Armatimonadia,o:Armatimonadales,f:Armatimonadaceae,g:Armatimonas,s:Armatimonas_rosea;
BLAST16S	fl	c	99.9	c:Actinobacteria	o:Pseudonocardiales	o:Streptomycetales	gi_558508609;tax=d:Bacteria,p:Actinobacteria,c:Actinobacteria,o:Pseudonocardiales,f:Pseudonocardiaceae,g:Prauserella,s:Prauserella_marina;	gi_631251240;tax=d:Bacteria,p:Actinobacteria,c:Actinobacteria,o:Streptomycetales,f:Streptomycetaceae,g:Streptomyces,s:Streptomyces_parvus;
BLAST16S	fl	c	99.6	c:Gammaproteobacteria	o:Pseudomonadales	o:Oceanospirillales	gi_645319747;tax=d:Bacteria,p:Proteobacteria,c:Gammaproteobacteria,o:Pseudomonadales,f:Pseudomonadaceae,g:Pseudomonas,s:Pseudomonas_halophila;	gi_343198728;tax=d:Bacteria,p:Proteobacteria,c:Gammaproteobacteria,o:Oceanospirillales,f:Halomonadaceae,g:Halovibrio,s:Halovibrio_denitrificans;
BLAST16S	fl	c	99.3	c:Halobacteria	o:Haloferacales	o:Natrialbales	gi_343202902;tax=d:Archaea,p:Euryarchaeota,c:Halobacteria,o:Haloferacales,f:Haloferacaceae,g:Halorubrum,s:Halorubrum_trapanicum;	gi_631252329;tax=d:Archaea,p:Euryarchaeota,c:Halobacteria,o:Natrialbales,f:Natrialbaceae,g:Natrinema,s:Natrinema_pallidum;
BLAST16S	fl	c	97.6	c:Mollicutes	o:Acholeplasmatales	o:Entomoplasmatales	gi_343198587;tax=d:Bacteria,p:Tenericutes,c:Mollicutes,o:Acholeplasmatales,f:Acholeplasmataceae,g:Acholeplasma,s:Acholeplasma_multilocale;	gi_343198558;tax=d:Bacteria,p:Tenericutes,c:Mollicutes,o:Entomoplasmatales,f:Entomoplasmataceae,g:Mesoplasma,s:Mesoplasma_seiffertii;
BLAST16S	fl	c	95.8	c:Coriobacteriia	o:Coriobacteriales	o:Eggerthellales	gi_645320082;tax=d:Bacteria,p:Actinobacteria,c:Coriobacteriia,o:Coriobacteriales,f:Coriobacteriaceae,g:Parvibacter,s:Parvibacter_caecicola;	gi_343200922;tax=d:Bacteria,p:Actinobacteria,c:Coriobacteriia,o:Eggerthellales,f:Eggerthellaceae,g:Adlercreutzia,s:Adlercreutzia_equolifaciens;
BLAST16S	fl	c	95.8	c:Alphaproteobacteria	o:Rhodobacterales	o:Rhizobiales	gi_631252609;tax=d:Bacteria,p:Proteobacteria,c:Alphaproteobacteria,o:Rhodobacterales,f:Rhodobacteraceae,g:Ahrensia,s:Ahrensia_kielensis;	gi_645321207;tax=d:Bacteria,p:Proteobacteria,c:Alphaproteobacteria,o:Rhizobiales,f:Phyllobacteriaceae,g:Hoeflea,s:Hoeflea_phototrophica;
BLAST16S	fl	c	95.2	c:Betaproteobacteria	o:Burkholderiales	o:Neisseriales	gi_636558992;tax=d:Bacteria,p:Proteobacteria,c:Betaproteobacteria,o:Burkholderiales,f:Comamonadaceae,g:Pelomonas,s:Pelomonas_saccharophila;	gi_559795312;tax=d:Bacteria,p:Proteobacteria,c:Betaproteobacteria,o:Neisseriales,f:Neisseriaceae,g:Vitreoscilla,s:Vitreoscilla_filiformis;
BLAST16S	fl	c	94.1	c:Nitriliruptoria	o:Egicoccales	o:Nitriliruptorales	gi_1227086044;tax=d:Bacteria,p:Actinobacteria,c:Nitriliruptoria,o:Egicoccales,f:Egicoccaceae,g:Egicoccus,s:Egicoccus_halophilus;	gi_343198969;tax=d:Bacteria,p:Actinobacteria,c:Nitriliruptoria,o:Nitriliruptorales,f:Nitriliruptoraceae,g:Nitriliruptor,s:Nitriliruptor_alkaliphilus;
BLAST16S	fl	c	92.7	c:Bacilli	o:Bacillales	o:Lactobacillales	gi_343198724;tax=d:Bacteria,p:Firmicutes,c:Bacilli,o:Bacillales,f:Listeriaceae,g:Listeria,s:Listeria_welshimeri;	gi_959495039;tax=d:Bacteria,p:Firmicutes,c:Bacilli,o:Lactobacillales,f:Enterococcaceae,g:Vagococcus,s:Vagococcus_entomophilus;
BLAST16S	fl	c	91.7	c:Thermoprotei	o:Acidilobales	o:Desulfurococcales	gi_507148126;tax=d:Archaea,p:Crenarchaeota,c:Thermoprotei,o:Acidilobales,f:Acidilobaceae,g:Acidilobus,s:Acidilobus_saccharovorans;	gi_823530129;tax=d:Archaea,p:Crenarchaeota,c:Thermoprotei,o:Desulfurococcales,f:Desulfurococcaceae,g:Aeropyrum,s:Aeropyrum_pernix;
Warcup	fl	c	98.5	c:Eurotiomycetes	o:Onygenales	o:Eurotiales	FJ897698;tax=d:Fungi,p:Ascomycota,c:Eurotiomycetes,o:Onygenales,f:Ajellomycetaceae,g:Ajellomyces,s:Histoplasma_capsulatum_var._farciminosum;	FJ230997;tax=d:Fungi,p:Ascomycota,c:Eurotiomycetes,o:Eurotiales,f:Trichocomaceae,g:Eupenicillium,s:Penicillium_corylophilum;
Warcup	fl	c	98.4	c:Dothideomycetes	o:Botryosphaeriales	o:Pleosporales	JN198395;tax=d:Fungi,p:Ascomycota,c:Dothideomycetes,o:Botryosphaeriales,f:Botryosphaeriaceae,g:Microdiplodia,s:Microdiplodia_hawaiiensis;	JF934921;tax=d:Fungi,p:Ascomycota,c:Dothideomycetes,o:Pleosporales,f:Montagnulaceae,g:Paraconiothyrium,s:Paraconiothyrium_variabile;
Warcup	fl	c	97.5	c:Leotiomycetes	o:Leotiales	o:Helotiales	JX074740;tax=d:Fungi,p:Ascomycota,c:Leotiomycetes,o:Leotiales,f:Bulgariaceae,g:Potebniamyces,s:Phacidiopycnis_washingtonensis;	FR717225;tax=d:Fungi,p:Ascomycota,c:Leotiomycetes,o:Helotiales,f:Phacidiaceae,g:Ceuthospora,s:Ceuthospora_pinastri;
Warcup	fl	c	97.4	c:Agaricomycetes	o:Russulales	o:Thelephorales	UDB016649;tax=d:Fungi,p:Basidiomycota,c:Agaricomycetes,o:Russulales,f:Peniophoraceae,g:Peniophora,s:Thelephora_albomarginata;	AY299233;tax=d:Fungi,p:Basidiomycota,c:Agaricomycetes,o:Thelephorales,f:Thelephoraceae,g:Thelephora,s:Tomentella_castanea;
Warcup	fl	c	96.5	c:Glomeromycetes	o:Diversisporales	o:Glomerales	FR865448;tax=d:Fungi,p:Glomeromycota,c:Glomeromycetes,o:Diversisporales,f:Entrophosporaceae,g:Entrophospora,s:Entrophospora_nevadensis;	JF439147;tax=d:Fungi,p:Glomeromycota,c:Glomeromycetes,o:Glomerales,f:Glomeraceae,g:Glomus,s:Glomus_sp_19_SUN_2011;
Warcup	fl	c	95.6	c:Tremellomycetes	o:Filobasidiales	o:Tremellales	AF190007;tax=d:Fungi,p:Basidiomycota,c:Tremellomycetes,o:Filobasidiales,f:Filobasidiaceae,g:Filobasidium,s:Filobasidium_floriforme;	AB080907;tax=d:Fungi,p:Basidiomycota,c:Tremellomycetes,o:Tremellales,f:Tremellaceae,g:Cryptococcus,s:Cryptococcus_magnus;
Warcup	fl	c	90.7	c:Lecanoromycetes	o:Lecideales	o:Lecanorales	AM292706;tax=d:Fungi,p:Ascomycota,c:Lecanoromycetes,o:Lecideales,f:Porpidiaceae,g:Mycobilimbia,s:Mycobilimbia_tetramera;	AJ247564;tax=d:Fungi,p:Ascomycota,c:Lecanoromycetes,o:Lecanorales,f:Ramalinaceae,g:Biatora,s:Biatora_epixanthoides;
Warcup	fl	c	87.3	c:Sordariomycetes	o:Coniochaetales	o:Sordariales	GQ377492;tax=d:Fungi,p:Ascomycota,c:Sordariomycetes,o:Coniochaetales,f:Coniochaetaceae,g:Lecythophora,s:Lecythophora_fasciculata;	JN159687;tax=d:Fungi,p:Ascomycota,c:Sordariomycetes,o:Sordariales,f:Lasiosphaeriaceae,g:Fimetariella,s:Fimetariella_rabenhorstii;
BLAST16S	v35	c	100	c:Actinobacteria	o:Streptomycetales	o:Pseudonocardiales	gi_343204887;tax=d:Bacteria,p:Actinobacteria,c:Actinobacteria,o:Streptomycetales,f:Streptomycetaceae,g:Streptomyces,s:Streptomyces_mobaraensis;	gi_343205733;tax=d:Bacteria,p:Actinobacteria,c:Actinobacteria,o:Pseudonocardiales,f:Pseudonocardiaceae,g:Actinoalloteichus,s:Actinoalloteichus_cyanogriseus;
BLAST16S	v35	c	99.5	c:Gammaproteobacteria	o:Pseudomonadales	o:Oceanospirillales	gi_219856882;tax=d:Bacteria,p:Proteobacteria,c:Gammaproteobacteria,o:Pseudomonadales,f:Pseudomonadaceae,g:Pseudomonas,s:Pseudomonas_halophila;	gi_343198728;tax=d:Bacteria,p:Proteobacteria,c:Gammaproteobacteria,o:Oceanospirillales,f:Halomonadaceae,g:Halovibrio,s:Halovibrio_denitrificans;
BLAST16S	v35	c	98.8	c:Alphaproteobacteria	o:Rhodobacterales	o:Rhizobiales	gi_631252609;tax=d:Bacteria,p:Proteobacteria,c:Alphaproteobacteria,o:Rhodobacterales,f:Rhodobacteraceae,g:Ahrensia,s:Ahrensia_kielensis;	gi_1212229227;tax=d:Bacteria,p:Proteobacteria,c:Alphaproteobacteria,o:Rhizobiales,f:Phyllobacteriaceae,g:Oricola,s:Oricola_cellulosilytica;
BLAST16S	v35	c	97.9	c:Mollicutes	o:Acholeplasmatales	o:Entomoplasmatales	gi_343198587;tax=d:Bacteria,p:Tenericutes,c:Mollicutes,o:Acholeplasmatales,f:Acholeplasmataceae,g:Acholeplasma,s:Acholeplasma_multilocale;	gi_219846138;tax=d:Bacteria,p:Tenericutes,c:Mollicutes,o:Entomoplasmatales,f:Entomoplasmataceae,g:Mesoplasma,s:Mesoplasma_syrphidae;
BLAST16S	v35	c	97.1	c:Bacilli	o:Bacillales	o:Lactobacillales	gi_645322097;tax=d:Bacteria,p:Firmicutes,c:Bacilli,o:Bacillales,f:Listeriaceae,g:Listeria,s:Listeria_grayi;	gi_265678735;tax=d:Bacteria,p:Firmicutes,c:Bacilli,o:Lactobacillales,f:Enterococcaceae,g:Enterococcus,s:Enterococcus_phoeniculicola;
BLAST16S	v35	c	96.6	c:Coriobacteriia	o:Coriobacteriales	o:Eggerthellales	gi_645320082;tax=d:Bacteria,p:Actinobacteria,c:Coriobacteriia,o:Coriobacteriales,f:Coriobacteriaceae,g:Parvibacter,s:Parvibacter_caecicola;	gi_343200922;tax=d:Bacteria,p:Actinobacteria,c:Coriobacteriia,o:Eggerthellales,f:Eggerthellaceae,g:Adlercreutzia,s:Adlercreutzia_equolifaciens;
BLAST16S	v35	c	96.3	c:Nitriliruptoria	o:Egicoccales	o:Nitriliruptorales	gi_1227086044;tax=d:Bacteria,p:Actinobacteria,c:Nitriliruptoria,o:Egicoccales,f:Egicoccaceae,g:Egicoccus,s:Egicoccus_halophilus;	gi_343198969;tax=d:Bacteria,p:Actinobacteria,c:Nitriliruptoria,o:Nitriliruptorales,f:Nitriliruptoraceae,g:Nitriliruptor,s:Nitriliruptor_alkaliphilus;
BLAST16S	v35	c	96.2	c:Betaproteobacteria	o:Burkholderiales	o:Neisseriales	gi_631252905;tax=d:Bacteria,p:Proteobacteria,c:Betaproteobacteria,o:Burkholderiales,f:Alcaligenaceae,g:Azohydromonas,s:Azohydromonas_lata;	gi_559795312;tax=d:Bacteria,p:Proteobacteria,c:Betaproteobacteria,o:Neisseriales,f:Neisseriaceae,g:Vitreoscilla,s:Vitreoscilla_filiformis;
BLAST16S	v35	c	95.2	c:Clostridia	o:Clostridiales	o:Thermoanaerobacterales	gi_636559281;tax=d:Bacteria,p:Firmicutes,c:Clostridia,o:Clostridiales,f:Peptococcaceae,g:Desulfotomaculum,s:Desulfotomaculum_salinum;	gi_343203179;tax=d:Bacteria,p:Firmicutes,c:Clostridia,o:Thermoanaerobacterales,f:Thermoanaerobacteraceae,g:Desulfovirgula,s:Desulfovirgula_thermocuniculi;
BLAST16S	v35	c	92.7	c:Thermoleophilia	o:Solirubrobacterales	o:Thermoleophilales	gi_566084828;tax=d:Bacteria,p:Actinobacteria,c:Thermoleophilia,o:Solirubrobacterales,f:Solirubrobacteraceae,g:Solirubrobacter,s:Solirubrobacter_ginsenosidimutans;	gi_219878404;tax=d:Bacteria,p:Actinobacteria,c:Thermoleophilia,o:Thermoleophilales,f:Thermoleophilaceae,g:Thermoleophilum,s:Thermoleophilum_album;
BLAST16S	v4	c	100	c:Actinobacteria	o:Streptomycetales	o:Pseudonocardiales	gi_343205785;tax=d:Bacteria,p:Actinobacteria,c:Actinobacteria,o:Streptomycetales,f:Streptomycetaceae,g:Streptomyces,s:Streptomyces_himastatinicus;	gi_343205733;tax=d:Bacteria,p:Actinobacteria,c:Actinobacteria,o:Pseudonocardiales,f:Pseudonocardiaceae,g:Actinoalloteichus,s:Actinoalloteichus_cyanogriseus;
BLAST16S	v4	c	100	c:Gammaproteobacteria	o:Pseudomonadales	o:Oceanospirillales	gi_219856882;tax=d:Bacteria,p:Proteobacteria,c:Gammaproteobacteria,o:Pseudomonadales,f:Pseudomonadaceae,g:Pseudomonas,s:Pseudomonas_halophila;	gi_343198728;tax=d:Bacteria,p:Proteobacteria,c:Gammaproteobacteria,o:Oceanospirillales,f:Halomonadaceae,g:Halovibrio,s:Halovibrio_denitrificans;
BLAST16S	v4	c	99.7	c:Betaproteobacteria	o:Burkholderiales	o:Neisseriales	gi_343205958;tax=d:Bacteria,p:Proteobacteria,c:Betaproteobacteria,o:Burkholderiales,f:Comamonadaceae,g:Diaphorobacter,s:Diaphorobacter_oryzae;	gi_559795312;tax=d:Bacteria,p:Proteobacteria,c:Betaproteobacteria,o:Neisseriales,f:Neisseriaceae,g:Vitreoscilla,s:Vitreoscilla_filiformis;
BLAST16S	v4	c	99	c:Bacilli	o:Lactobacillales	o:Bacillales	gi_265678735;tax=d:Bacteria,p:Firmicutes,c:Bacilli,o:Lactobacillales,f:Enterococcaceae,g:Enterococcus,s:Enterococcus_phoeniculicola;	gi_219846060;tax=d:Bacteria,p:Firmicutes,c:Bacilli,o:Bacillales,f:Bacillaceae,g:Anaerobacillus,s:Anaerobacillus_macyae;
BLAST16S	v4	c	99	c:Alphaproteobacteria	o:Rhizobiales	o:Rhodobacterales	gi_343202751;tax=d:Bacteria,p:Proteobacteria,c:Alphaproteobacteria,o:Rhizobiales,f:Phyllobacteriaceae,g:Phyllobacterium,s:Phyllobacterium_myrsinacearum;	gi_1018196574;tax=d:Bacteria,p:Proteobacteria,c:Alphaproteobacteria,o:Rhodobacterales,f:Rhodobacteraceae,g:Thioclava,s:Thioclava_atlantica;
BLAST16S	v4	c	98.6	c:Coriobacteriia	o:Coriobacteriales	o:Eggerthellales	gi_645320082;tax=d:Bacteria,p:Actinobacteria,c:Coriobacteriia,o:Coriobacteriales,f:Coriobacteriaceae,g:Parvibacter,s:Parvibacter_caecicola;	gi_343200922;tax=d:Bacteria,p:Actinobacteria,c:Coriobacteriia,o:Eggerthellales,f:Eggerthellaceae,g:Adlercreutzia,s:Adlercreutzia_equolifaciens;
BLAST16S	v4	c	98.3	c:Halobacteria	o:Natrialbales	o:Haloferacales	gi_631252328;tax=d:Archaea,p:Euryarchaeota,c:Halobacteria,o:Natrialbales,f:Natrialbaceae,g:Natrinema,s:Natrinema_gari;	gi_343202902;tax=d:Archaea,p:Euryarchaeota,c:Halobacteria,o:Haloferacales,f:Haloferacaceae,g:Halorubrum,s:Halorubrum_trapanicum;
BLAST16S	v4	c	98.3	c:Mollicutes	o:Entomoplasmatales	o:Mycoplasmatales	gi_343198558;tax=d:Bacteria,p:Tenericutes,c:Mollicutes,o:Entomoplasmatales,f:Entomoplasmataceae,g:Mesoplasma,s:Mesoplasma_seiffertii;	gi_219846445;tax=d:Bacteria,p:Tenericutes,c:Mollicutes,o:Mycoplasmatales,f:Mycoplasmataceae,g:Mycoplasma,s:Mycoplasma_cottewii;
BLAST16S	v4	c	97.3	c:Nitriliruptoria	o:Egicoccales	o:Nitriliruptorales	gi_1227086044;tax=d:Bacteria,p:Actinobacteria,c:Nitriliruptoria,o:Egicoccales,f:Egicoccaceae,g:Egicoccus,s:Egicoccus_halophilus;	gi_343198969;tax=d:Bacteria,p:Actinobacteria,c:Nitriliruptoria,o:Nitriliruptorales,f:Nitriliruptoraceae,g:Nitriliruptor,s:Nitriliruptor_alkaliphilus;
BLAST16S	v4	c	96.6	c:Clostridia	o:Clostridiales	o:Thermoanaerobacterales	gi_636559281;tax=d:Bacteria,p:Firmicutes,c:Clostridia,o:Clostridiales,f:Peptococcaceae,g:Desulfotomaculum,s:Desulfotomaculum_salinum;	gi_343203179;tax=d:Bacteria,p:Firmicutes,c:Clostridia,o:Thermoanaerobacterales,f:Thermoanaerobacteraceae,g:Desulfovirgula,s:Desulfovirgula_thermocuniculi;
BLAST16S	fl	o	100	o:Bacillales	f:Bacillaceae	f:Sporolactobacillaceae	gi_636559468;tax=d:Bacteria,p:Firmicutes,c:Bacilli,o:Bacillales,f:Bacillaceae,g:Bacillus,s:Bacillus_racemilacticus;	gi_219846253;tax=d:Bacteria,p:Firmicutes,c:Bacilli,o:Bacillales,f:Sporolactobacillaceae,g:Sporolactobacillus,s:Sporolactobacillus_laevolacticus;
BLAST16S	fl	o	100	o:Rhizobiales	f:Rhodobiaceae	f:Bradyrhizobiaceae	gi_645320480;tax=d:Bacteria,p:Proteobacteria,c:Alphaproteobacteria,o:Rhizobiales,f:Rhodobiaceae,g:Afifella,s:Afifella_marina;	gi_343200250;tax=d:Bacteria,p:Proteobacteria,c:Alphaproteobacteria,o:Rhizobiales,f:Bradyrhizobiaceae,g:Rhodopseudomonas,s:Rhodopseudomonas_julia;
BLAST16S	fl	o	99.9	o:Clostridiales	f:Clostridiaceae	f:Eubacteriaceae	gi_265678851;tax=d:Bacteria,p:Firmicutes,c:Clostridia,o:Clostridiales,f:Clostridiaceae,g:Clostridium,s:Clostridium_botulinum;	gi_343202585;tax=d:Bacteria,p:Firmicutes,c:Clostridia,o:Clostridiales,f:Eubacteriaceae,g:Eubacterium,s:[Eubacterium]_combesii;
BLAST16S	fl	o	99.9	o:Enterobacterales	f:Enterobacteriaceae	f:Yersiniaceae	gi_645322553;tax=d:Bacteria,p:Proteobacteria,c:Gammaproteobacteria,o:Enterobacterales,f:Enterobacteriaceae,g:Klebsiella,s:Klebsiella_pneumoniae;	gi_631250812;tax=d:Bacteria,p:Proteobacteria,c:Gammaproteobacteria,o:Enterobacterales,f:Yersiniaceae,g:Serratia,s:Serratia_liquefaciens;
BLAST16S	fl	o	99.8	o:Entomoplasmatales	f:Entomoplasmataceae	f:Spiroplasmataceae	gi_343198555;tax=d:Bacteria,p:Tenericutes,c:Mollicutes,o:Entomoplasmatales,f:Entomoplasmataceae,g:Entomoplasma,s:Entomoplasma_melaleucae;	gi_559795164;tax=d:Bacteria,p:Tenericutes,c:Mollicutes,o:Entomoplasmatales,f:Spiroplasmataceae,g:Spiroplasma,s:Spiroplasma_diabroticae;
BLAST16S	fl	o	99.5	o:Myxococcales	f:Archangiaceae	f:Myxococcaceae	gi_645320200;tax=d:Bacteria,p:Proteobacteria,c:Deltaproteobacteria,o:Myxococcales,f:Archangiaceae,g:Melittangium,s:Melittangium_lichenicola;	gi_343201603;tax=d:Bacteria,p:Proteobacteria,c:Deltaproteobacteria,o:Myxococcales,f:Myxococcaceae,g:Corallococcus,s:Corallococcus_coralloides;
BLAST16S	fl	o	99.5	o:Sphingomonadales	f:Erythrobacteraceae	f:Sphingomonadaceae	gi_219857656;tax=d:Bacteria,p:Proteobacteria,c:Alphaproteobacteria,o:Sphingomonadales,f:Erythrobacteraceae,g:Erythrobacter,s:Erythrobacter_flavus;	gi_636560777;tax=d:Bacteria,p:Proteobacteria,c:Alphaproteobacteria,o:Sphingomonadales,f:Sphingomonadaceae,g:Sphingomonas,s:Sphingomonas_phyllosphaerae;
BLAST16S	fl	o	99.4	o:Alteromonadales	f:Moritellaceae	f:Pseudoalteromonadaceae	gi_645322264;tax=d:Bacteria,p:Proteobacteria,c:Gammaproteobacteria,o:Alteromonadales,f:Moritellaceae,g:Moritella,s:Moritella_marina;	gi_631252854;tax=d:Bacteria,p:Proteobacteria,c:Gammaproteobacteria,o:Alteromonadales,f:Pseudoalteromonadaceae,g:Pseudoalteromonas,s:Pseudoalteromonas_haloplanktis;
BLAST16S	fl	o	97.1	o:Desulfuromonadales	f:Desulfuromonadaceae	f:Geobacteraceae	gi_444439660;tax=d:Bacteria,p:Proteobacteria,c:Deltaproteobacteria,o:Desulfuromonadales,f:Desulfuromonadaceae,g:Pelobacter,s:Pelobacter_propionicus;	gi_219846391;tax=d:Bacteria,p:Proteobacteria,c:Deltaproteobacteria,o:Desulfuromonadales,f:Geobacteraceae,g:Geobacter,s:Geobacter_chapellei;
BLAST16S	fl	o	97	o:Propionibacteriales	f:Nocardioidaceae	f:Propionibacteriaceae	gi_631251597;tax=d:Bacteria,p:Actinobacteria,c:Actinobacteria,o:Propionibacteriales,f:Nocardioidaceae,g:Friedmanniella,s:Friedmanniella_lucida;	gi_343200830;tax=d:Bacteria,p:Actinobacteria,c:Actinobacteria,o:Propionibacteriales,f:Propionibacteriaceae,g:Microlunatus,s:Microlunatus_panaciterrae;
Warcup	fl	o	99.6	o:Pleosporales	f:Montagnulaceae	f:Didymellaceae	GU237803;tax=d:Fungi,p:Ascomycota,c:Dothideomycetes,o:Pleosporales,f:Montagnulaceae,g:Microsphaeropsis,s:Microsphaeropsis_olivacea;	JN712495;tax=d:Fungi,p:Ascomycota,c:Dothideomycetes,o:Pleosporales,f:Didymellaceae,g:Ascochyta,s:Microsphaeropsis_proteae;
Warcup	fl	o	99.2	o:Dothideales	f:Dothioraceae	f:Dothideaceae	AY616209;tax=d:Fungi,p:Ascomycota,c:Dothideomycetes,o:Dothideales,f:Dothioraceae,g:Hormonema,s:Hormonema_carpetanum;	AY604527;tax=d:Fungi,p:Ascomycota,c:Dothideomycetes,o:Dothideales,f:Dothideaceae,g:Endoconidioma,s:Endoconidioma_populi;
Warcup	fl	o	98.5	o:Capnodiales	f:Mycosphaerellaceae	f:Teratosphaeriaceae	DQ465672;tax=d:Fungi,p:Ascomycota,c:Dothideomycetes,o:Capnodiales,f:Mycosphaerellaceae,g:Mycosphaerella,s:Mycosphaerella_vespa;	EU851925;tax=d:Fungi,p:Ascomycota,c:Dothideomycetes,o:Capnodiales,f:Teratosphaeriaceae,g:Teratosphaeria,s:Colletogloeopsis_dimorpha;
Warcup	fl	o	96.7	o:Diaporthales	f:Valsaceae	f:Gnomoniaceae	DQ313557;tax=d:Fungi,p:Ascomycota,c:Sordariomycetes,o:Diaporthales,f:Valsaceae,g:Gnomoniella,s:Plagiostoma_aesculi;	EU255018;tax=d:Fungi,p:Ascomycota,c:Sordariomycetes,o:Diaporthales,f:Gnomoniaceae,g:Apiognomonia,s:Apiognomonia_hystrix;
Warcup	fl	o	96.4	o:Polyporales	f:Polyporaceae	f:Fomitopsidaceae	HQ896245;tax=d:Fungi,p:Basidiomycota,c:Agaricomycetes,o:Polyporales,f:Polyporaceae,g:Dichomitus,s:Dichomitus_albidofuscus;	AJ249500;tax=d:Fungi,p:Basidiomycota,c:Agaricomycetes,o:Polyporales,f:Fomitopsidaceae,g:Donkioporia,s:Donkioporia_expansa;
Warcup	fl	o	96.4	o:Helotiales	f:Helotiaceae	f:Dermateaceae	HM589242;tax=d:Fungi,p:Ascomycota,c:Leotiomycetes,o:Helotiales,f:Helotiaceae,g:Cadophora,s:Cadophora_sp_BEA_2010;	AY259134;tax=d:Fungi,p:Ascomycota,c:Leotiomycetes,o:Helotiales,f:Dermateaceae,g:Mollisia,s:Mollisia_dextrinospora;
Warcup	fl	o	95.4	o:Hypocreales	f:Clavicipitaceae	f:Ophiocordycipitaceae	AJ309360;tax=d:Fungi,p:Ascomycota,c:Sordariomycetes,o:Hypocreales,f:Clavicipitaceae,g:Elaphocordyceps,s:Elaphocordyceps_ophioglossoides;	FJ411409;tax=d:Fungi,p:Ascomycota,c:Sordariomycetes,o:Hypocreales,f:Ophiocordycipitaceae,g:Tolypocladium,s:Tolypocladium_cylindrosporum;
Warcup	fl	o	95.3	o:Diversisporales	f:Entrophosporaceae	f:Diversisporaceae	FR865448;tax=d:Fungi,p:Glomeromycota,c:Glomeromycetes,o:Diversisporales,f:Entrophosporaceae,g:Entrophospora,s:Entrophospora_nevadensis;	HE863841;tax=d:Fungi,p:Glomeromycota,c:Glomeromycetes,o:Diversisporales,f:Diversisporaceae,g:Diversispora,s:Diversispora_sp_EE1;
Warcup	fl	o	95.1	o:Agaricales	f:Tricholomataceae	f:Marasmiaceae	U43778;tax=d:Fungi,p:Basidiomycota,c:Agaricomycetes,o:Agaricales,f:Tricholomataceae,g:Collybia,s:Collybia_subnuda;	AF505760;tax=d:Fungi,p:Basidiomycota,c:Agaricomycetes,o:Agaricales,f:Marasmiaceae,g:Gymnopus,s:Gymnopus_peronatus;
Warcup	fl	o	94.8	o:Boletales	f:Suillaceae	f:Rhizopogonaceae	GQ249395;tax=d:Fungi,p:Basidiomycota,c:Agaricomycetes,o:Boletales,f:Suillaceae,g:Suillus,s:Suillus_occidentalis;	JF695016;tax=d:Fungi,p:Basidiomycota,c:Agaricomycetes,o:Boletales,f:Rhizopogonaceae,g:Rhizopogon,s:Rhizopogon_ellenae;
BLAST16S	v35	o	100	o:Clostridiales	f:Clostridiaceae	f:Eubacteriaceae	gi_265678851;tax=d:Bacteria,p:Firmicutes,c:Clostridia,o:Clostridiales,f:Clostridiaceae,g:Clostridium,s:Clostridium_botulinum;	gi_343202585;tax=d:Bacteria,p:Firmicutes,c:Clostridia,o:Clostridiales,f:Eubacteriaceae,g:Eubacterium,s:[Eubacterium]_combesii;
BLAST16S	v35	o	100	o:Bacillales	f:Bacillaceae	f:Sporolactobacillaceae	gi_636559468;tax=d:Bacteria,p:Firmicutes,c:Bacilli,o:Bacillales,f:Bacillaceae,g:Bacillus,s:Bacillus_racemilacticus;	gi_219846253;tax=d:Bacteria,p:Firmicutes,c:Bacilli,o:Bacillales,f:Sporolactobacillaceae,g:Sporolactobacillus,s:Sporolactobacillus_laevolacticus;
BLAST16S	v35	o	100	o:Rhizobiales	f:Rhodobiaceae	f:Bradyrhizobiaceae	gi_645320480;tax=d:Bacteria,p:Proteobacteria,c:Alphaproteobacteria,o:Rhizobiales,f:Rhodobiaceae,g:Afifella,s:Afifella_marina;	gi_343200250;tax=d:Bacteria,p:Proteobacteria,c:Alphaproteobacteria,o:Rhizobiales,f:Bradyrhizobiaceae,g:Rhodopseudomonas,s:Rhodopseudomonas_julia;
BLAST16S	v35	o	100	o:Entomoplasmatales	f:Entomoplasmataceae	f:Spiroplasmataceae	gi_343198555;tax=d:Bacteria,p:Tenericutes,c:Mollicutes,o:Entomoplasmatales,f:Entomoplasmataceae,g:Entomoplasma,s:Entomoplasma_melaleucae;	gi_559795164;tax=d:Bacteria,p:Tenericutes,c:Mollicutes,o:Entomoplasmatales,f:Spiroplasmataceae,g:Spiroplasma,s:Spiroplasma_diabroticae;
BLAST16S	v35	o	100	o:Enterobacterales	f:Enterobacteriaceae	f:Yersiniaceae	gi_645322553;tax=d:Bacteria,p:Proteobacteria,c:Gammaproteobacteria,o:Enterobacterales,f:Enterobacteriaceae,g:Klebsiella,s:Klebsiella_pneumoniae;	gi_631250812;tax=d:Bacteria,p:Proteobacteria,c:Gammaproteobacteria,o:Enterobacterales,f:Yersiniaceae,g:Serratia,s:Serratia_liquefaciens;
BLAST16S	v35	o	99.8	o:Sphingomonadales	f:Sphingomonadaceae	f:Erythrobacteraceae	gi_636560777;tax=d:Bacteria,p:Proteobacteria,c:Alphaproteobacteria,o:Sphingomonadales,f:Sphingomonadaceae,g:Sphingomonas,s:Sphingomonas_phyllosphaerae;	gi_645320822;tax=d:Bacteria,p:Proteobacteria,c:Alphaproteobacteria,o:Sphingomonadales,f:Erythrobacteraceae,g:Erythrobacter,s:Erythrobacter_pelagi;
BLAST16S	v35	o	99.6	o:Micrococcales	f:Cellulomonadaceae	f:Sanguibacteraceae	gi_645322404;tax=d:Bacteria,p:Actinobacteria,c:Actinobacteria,o:Micrococcales,f:Cellulomonadaceae,g:Oerskovia,s:Oerskovia_turbata;	gi_343198960;tax=d:Bacteria,p:Actinobacteria,c:Actinobacteria,o:Micrococcales,f:Sanguibacteraceae,g:Sanguibacter,s:Sanguibacter_antarcticus;
BLAST16S	v35	o	99.5	o:Alteromonadales	f:Moritellaceae	f:Pseudoalteromonadaceae	gi_645322264;tax=d:Bacteria,p:Proteobacteria,c:Gammaproteobacteria,o:Alteromonadales,f:Moritellaceae,g:Moritella,s:Moritella_marina;	gi_343201100;tax=d:Bacteria,p:Proteobacteria,c:Gammaproteobacteria,o:Alteromonadales,f:Pseudoalteromonadaceae,g:Pseudoalteromonas,s:Pseudoalteromonas_tetraodonis;
BLAST16S	v35	o	99.1	o:Lactobacillales	f:Carnobacteriaceae	f:Enterococcaceae	gi_219878306;tax=d:Bacteria,p:Firmicutes,c:Bacilli,o:Lactobacillales,f:Carnobacteriaceae,g:Isobaculum,s:Isobaculum_melis;	gi_343202809;tax=d:Bacteria,p:Firmicutes,c:Bacilli,o:Lactobacillales,f:Enterococcaceae,g:Enterococcus,s:Enterococcus_caccae;
BLAST16S	v35	o	99.1	o:Myxococcales	f:Archangiaceae	f:Myxococcaceae	gi_645320200;tax=d:Bacteria,p:Proteobacteria,c:Deltaproteobacteria,o:Myxococcales,f:Archangiaceae,g:Melittangium,s:Melittangium_lichenicola;	gi_636559804;tax=d:Bacteria,p:Proteobacteria,c:Deltaproteobacteria,o:Myxococcales,f:Myxococcaceae,g:Corallococcus,s:Corallococcus_exiguus;
BLAST16S	v4	o	100	o:Enterobacterales	f:Hafniaceae	f:Yersiniaceae	gi_636560838;tax=d:Bacteria,p:Proteobacteria,c:Gammaproteobacteria,o:Enterobacterales,f:Hafniaceae,g:Hafnia,s:Hafnia_paralvei;	gi_631252958;tax=d:Bacteria,p:Proteobacteria,c:Gammaproteobacteria,o:Enterobacterales,f:Yersiniaceae,g:Serratia,s:Serratia_fonticola;
BLAST16S	v4	o	100	o:Lactobacillales	f:Carnobacteriaceae	f:Enterococcaceae	gi_631252600;tax=d:Bacteria,p:Firmicutes,c:Bacilli,o:Lactobacillales,f:Carnobacteriaceae,g:Carnobacterium,s:Carnobacterium_divergens;	gi_343201019;tax=d:Bacteria,p:Firmicutes,c:Bacilli,o:Lactobacillales,f:Enterococcaceae,g:Enterococcus,s:Enterococcus_sulfureus;
BLAST16S	v4	o	100	o:Bacillales	f:Sporolactobacillaceae	f:Bacillaceae	gi_631251572;tax=d:Bacteria,p:Firmicutes,c:Bacilli,o:Bacillales,f:Sporolactobacillaceae,g:Sporolactobacillus,s:Sporolactobacillus_laevolacticus;	gi_636559468;tax=d:Bacteria,p:Firmicutes,c:Bacilli,o:Bacillales,f:Bacillaceae,g:Bacillus,s:Bacillus_racemilacticus;
BLAST16S	v4	o	100	o:Clostridiales	f:Clostridiaceae	f:Eubacteriaceae	gi_265678851;tax=d:Bacteria,p:Firmicutes,c:Clostridia,o:Clostridiales,f:Clostridiaceae,g:Clostridium,s:Clostridium_botulinum;	gi_343202585;tax=d:Bacteria,p:Firmicutes,c:Clostridia,o:Clostridiales,f:Eubacteriaceae,g:Eubacterium,s:[Eubacterium]_combesii;
BLAST16S	v4	o	100	o:Rhizobiales	f:Xanthobacteraceae	f:Hyphomicrobiaceae	gi_545589147;tax=d:Bacteria,p:Proteobacteria,c:Alphaproteobacteria,o:Rhizobiales,f:Xanthobacteraceae,g:Ancylobacter,s:Ancylobacter_aquaticus;	gi_310974903;tax=d:Bacteria,p:Proteobacteria,c:Alphaproteobacteria,o:Rhizobiales,f:Hyphomicrobiaceae,g:Angulomicrobium,s:Angulomicrobium_tetraedrale;
BLAST16S	v4	o	100	o:Sphingomonadales	f:Sphingomonadaceae	f:Erythrobacteraceae	gi_636559061;tax=d:Bacteria,p:Proteobacteria,c:Alphaproteobacteria,o:Sphingomonadales,f:Sphingomonadaceae,g:Lutibacterium,s:Lutibacterium_anuloederans;	gi_566085223;tax=d:Bacteria,p:Proteobacteria,c:Alphaproteobacteria,o:Sphingomonadales,f:Erythrobacteraceae,g:Erythrobacter,s:Erythrobacter_marinus;
BLAST16S	v4	o	100	o:Micrococcales	f:Sanguibacteraceae	f:Cellulomonadaceae	gi_343201585;tax=d:Bacteria,p:Actinobacteria,c:Actinobacteria,o:Micrococcales,f:Sanguibacteraceae,g:Sanguibacter,s:Sanguibacter_marinus;	gi_265678971;tax=d:Bacteria,p:Actinobacteria,c:Actinobacteria,o:Micrococcales,f:Cellulomonadaceae,g:Oerskovia,s:Oerskovia_turbata;
BLAST16S	v4	o	100	o:Entomoplasmatales	f:Entomoplasmataceae	f:Spiroplasmataceae	gi_343198555;tax=d:Bacteria,p:Tenericutes,c:Mollicutes,o:Entomoplasmatales,f:Entomoplasmataceae,g:Entomoplasma,s:Entomoplasma_melaleucae;	gi_559795164;tax=d:Bacteria,p:Tenericutes,c:Mollicutes,o:Entomoplasmatales,f:Spiroplasmataceae,g:Spiroplasma,s:Spiroplasma_diabroticae;
BLAST16S	v4	o	100	o:Neisseriales	f:Neisseriaceae	f:Chromobacteriaceae	gi_645321614;tax=d:Bacteria,p:Proteobacteria,c:Betaproteobacteria,o:Neisseriales,f:Neisseriaceae,g:Aquaphilus,s:Aquaphilus_dolomiae;	gi_343199020;tax=d:Bacteria,p:Proteobacteria,c:Betaproteobacteria,o:Neisseriales,f:Chromobacteriaceae,g:Pseudogulbenkiania,s:Pseudogulbenkiania_subflava;
BLAST16S	v4	o	99.7	o:Alteromonadales	f:Pseudoalteromonadaceae	f:Moritellaceae	gi_672238870;tax=d:Bacteria,p:Proteobacteria,c:Gammaproteobacteria,o:Alteromonadales,f:Pseudoalteromonadaceae,g:Pseudoalteromonas,s:Pseudoalteromonas_shioyasakiensis;	gi_645322264;tax=d:Bacteria,p:Proteobacteria,c:Gammaproteobacteria,o:Alteromonadales,f:Moritellaceae,g:Moritella,s:Moritella_marina;
BLAST16S	fl	f	100	f:Hafniaceae	g:Obesumbacterium	g:Hafnia	gi_636560543;tax=d:Bacteria,p:Proteobacteria,c:Gammaproteobacteria,o:Enterobacterales,f:Hafniaceae,g:Obesumbacterium,s:Obesumbacterium_proteus;	gi_631251787;tax=d:Bacteria,p:Proteobacteria,c:Gammaproteobacteria,o:Enterobacterales,f:Hafniaceae,g:Hafnia,s:Hafnia_alvei;
BLAST16S	fl	f	100	f:Streptomycetaceae	g:Streptomyces	g:Kitasatospora	gi_636559320;tax=d:Bacteria,p:Actinobacteria,c:Actinobacteria,o:Streptomycetales,f:Streptomycetaceae,g:Streptomyces,s:Streptomyces_cinereorectus;	gi_631251246;tax=d:Bacteria,p:Actinobacteria,c:Actinobacteria,o:Streptomycetales,f:Streptomycetaceae,g:Kitasatospora,s:Kitasatospora_paracochleata;
BLAST16S	fl	f	100	f:Flavobacteriaceae	g:Feifantangia	g:Xanthomarina	gi_1212229262;tax=d:Bacteria,p:Bacteroidetes,c:Flavobacteriia,o:Flavobacteriales,f:Flavobacteriaceae,g:Feifantangia,s:Feifantangia_zhejiangensis;	gi_1137647790;tax=d:Bacteria,p:Bacteroidetes,c:Flavobacteriia,o:Flavobacteriales,f:Flavobacteriaceae,g:Xanthomarina,s:Xanthomarina_gelatinilytica;
BLAST16S	fl	f	100	f:Sphingomonadaceae	g:Sphingomonas	g:Blastomonas	gi_343200138;tax=d:Bacteria,p:Proteobacteria,c:Alphaproteobacteria,o:Sphingomonadales,f:Sphingomonadaceae,g:Sphingomonas,s:Sphingomonas_ursincola;	gi_343200137;tax=d:Bacteria,p:Proteobacteria,c:Alphaproteobacteria,o:Sphingomonadales,f:Sphingomonadaceae,g:Blastomonas,s:Blastomonas_natatoria;
BLAST16S	fl	f	100	f:Vibrionaceae	g:Vibrio	g:Allomonas	gi_645322260;tax=d:Bacteria,p:Proteobacteria,c:Gammaproteobacteria,o:Vibrionales,f:Vibrionaceae,g:Vibrio,s:Vibrio_fluvialis;	gi_636558843;tax=d:Bacteria,p:Proteobacteria,c:Gammaproteobacteria,o:Vibrionales,f:Vibrionaceae,g:Allomonas,s:Allomonas_enterica;
BLAST16S	fl	f	100	f:Enterobacteriaceae	g:Shigella	g:Escherichia	gi_219846739;tax=d:Bacteria,p:Proteobacteria,c:Gammaproteobacteria,o:Enterobacterales,f:Enterobacteriaceae,g:Shigella,s:Shigella_flexneri;	gi_631252881;tax=d:Bacteria,p:Proteobacteria,c:Gammaproteobacteria,o:Enterobacterales,f:Enterobacteriaceae,g:Escherichia,s:Escherichia_fergusonii;
BLAST16S	fl	f	99.9	f:Natrialbaceae	g:Haloterrigena	g:Natronorubrum	gi_631252309;tax=d:Archaea,p:Euryarchaeota,c:Halobacteria,o:Natrialbales,f:Natrialbaceae,g:Haloterrigena,s:Haloterrigena_daqingensis;	gi_631252341;tax=d:Archaea,p:Euryarchaeota,c:Halobacteria,o:Natrialbales,f:Natrialbaceae,g:Natronorubrum,s:Natronorubrum_sediminis;
BLAST16S	fl	f	99.9	f:Microbacteriaceae	g:Microterricola	g:Leifsonia	gi_343200861;tax=d:Bacteria,p:Actinobacteria,c:Actinobacteria,o:Micrococcales,f:Microbacteriaceae,g:Microterricola,s:Microterricola_viridarii;	gi_343202385;tax=d:Bacteria,p:Actinobacteria,c:Actinobacteria,o:Micrococcales,f:Microbacteriaceae,g:Leifsonia,s:Leifsonia_pindariensis;
BLAST16S	fl	f	99.9	f:Nocardiaceae	g:Rhodococcus	g:Nocardia	gi_310975160;tax=d:Bacteria,p:Actinobacteria,c:Actinobacteria,o:Corynebacteriales,f:Nocardiaceae,g:Rhodococcus,s:Rhodococcus_erythropolis;	gi_559795187;tax=d:Bacteria,p:Actinobacteria,c:Actinobacteria,o:Corynebacteriales,f:Nocardiaceae,g:Nocardia,s:Nocardia_coeliaca;
BLAST16S	fl	f	99.9	f:Rhodobacteraceae	g:Oceanicella	g:Pleomorphobacterium	gi_645321466;tax=d:Bacteria,p:Proteobacteria,c:Alphaproteobacteria,o:Rhodobacterales,f:Rhodobacteraceae,g:Oceanicella,s:Oceanicella_actignis;	gi_566085312;tax=d:Bacteria,p:Proteobacteria,c:Alphaproteobacteria,o:Rhodobacterales,f:Rhodobacteraceae,g:Pleomorphobacterium,s:Pleomorphobacterium_xiamenense;
Warcup	fl	f	100	f:Botryosphaeriaceae	g:Botryosphaeria	g:Dothiorella	GU226846;tax=d:Fungi,p:Ascomycota,c:Dothideomycetes,o:Botryosphaeriales,f:Botryosphaeriaceae,g:Botryosphaeria,s:Botryosphaeria_dothidea;	EU918712;tax=d:Fungi,p:Ascomycota,c:Dothideomycetes,o:Botryosphaeriales,f:Botryosphaeriaceae,g:Dothiorella,s:Dothiorella_gregaria;
Warcup	fl	f	99.8	f:Hypocreaceae	g:Trichoderma	g:Hypocrea	AF414349;tax=d:Fungi,p:Ascomycota,c:Sordariomycetes,o:Hypocreales,f:Hypocreaceae,g:Trichoderma,s:Trichoderma_parceramosum;	HQ260622;tax=d:Fungi,p:Ascomycota,c:Sordariomycetes,o:Hypocreales,f:Hypocreaceae,g:Hypocrea,s:Trichoderma_ghanense;
Warcup	fl	f	99.8	f:Didymellaceae	g:Leptosphaerulina	g:Didymella	JN712494;tax=d:Fungi,p:Ascomycota,c:Dothideomycetes,o:Pleosporales,f:Didymellaceae,g:Leptosphaerulina,s:Leptosphaerulina_australis;	AY131203;tax=d:Fungi,p:Ascomycota,c:Dothideomycetes,o:Pleosporales,f:Didymellaceae,g:Didymella,s:Leptosphaerulina_trifolii;
Warcup	fl	f	99.6	f:Clavicipitaceae	g:Epichloe	g:Neotyphodium	AJ493277;tax=d:Fungi,p:Ascomycota,c:Sordariomycetes,o:Hypocreales,f:Clavicipitaceae,g:Epichloe,s:Epichloe_festucae;	DQ119115;tax=d:Fungi,p:Ascomycota,c:Sordariomycetes,o:Hypocreales,f:Clavicipitaceae,g:Neotyphodium,s:Neotyphodium_coenophialum;
Warcup	fl	f	99.4	f:Montagnulaceae	g:Paraconiothyrium	g:Microsphaeropsis	AY642529;tax=d:Fungi,p:Ascomycota,c:Dothideomycetes,o:Pleosporales,f:Montagnulaceae,g:Paraconiothyrium,s:Paraconiothyrium_cyclothyrioides;	EF094554;tax=d:Fungi,p:Ascomycota,c:Dothideomycetes,o:Pleosporales,f:Montagnulaceae,g:Microsphaeropsis,s:Microsphaeropsis_arundinis;
Warcup	fl	f	99.3	f:Sclerotiniaceae	g:Sclerotinia	g:Botryotinia	JF279879;tax=d:Fungi,p:Ascomycota,c:Leotiomycetes,o:Helotiales,f:Sclerotiniaceae,g:Sclerotinia,s:Sclerotinia_minor;	AB233346;tax=d:Fungi,p:Ascomycota,c:Leotiomycetes,o:Helotiales,f:Sclerotiniaceae,g:Botryotinia,s:Sclerotinia_sclerotiorum;
Warcup	fl	f	99.1	f:Trichocomaceae	g:Eupenicillium	g:Penicillium	JN104540;tax=d:Fungi,p:Ascomycota,c:Eurotiomycetes,o:Eurotiales,f:Trichocomaceae,g:Eupenicillium,s:Penicillium_commune;	FJ491785;tax=d:Fungi,p:Ascomycota,c:Eurotiomycetes,o:Eurotiales,f:Trichocomaceae,g:Penicillium,s:Penicillium_expansum;
Warcup	fl	f	99	f:Amphisphaeriaceae	g:Amphisphaeria	g:Discosia	AB594788;tax=d:Fungi,p:Ascomycota,c:Sordariomycetes,o:Xylariales,f:Amphisphaeriaceae,g:Amphisphaeria,s:Discosia_sp_2_KT_2010;	AB594777;tax=d:Fungi,p:Ascomycota,c:Sordariomycetes,o:Xylariales,f:Amphisphaeriaceae,g:Discosia,s:Discosia_sp_1_KT_2010;
Warcup	fl	f	98.7	f:Pleosporaceae	g:Curvularia	g:Cochliobolus	HE792912;tax=d:Fungi,p:Ascomycota,c:Dothideomycetes,o:Pleosporales,f:Pleosporaceae,g:Curvularia,s:Curvularia_hawaiiensis;	JN601029;tax=d:Fungi,p:Ascomycota,c:Dothideomycetes,o:Pleosporales,f:Pleosporaceae,g:Cochliobolus,s:Cochliobolus_hawaiiensis;
Warcup	fl	f	98.6	f:Diaporthaceae	g:Phomopsis	g:Diaporthe	JN695509;tax=d:Fungi,p:Ascomycota,c:Sordariomycetes,o:Diaporthales,f:Diaporthaceae,g:Phomopsis,s:Phomopsis_malvacearum;	AB105147;tax=d:Fungi,p:Ascomycota,c:Sordariomycetes,o:Diaporthales,f:Diaporthaceae,g:Diaporthe,s:Diaporthe_melonis_var._brevistylospora;
BLAST16S	v35	f	100	f:Streptomycetaceae	g:Streptomyces	g:Kitasatospora	gi_1024974928;tax=d:Bacteria,p:Actinobacteria,c:Actinobacteria,o:Streptomycetales,f:Streptomycetaceae,g:Streptomyces,s:Streptomyces_lactacystinicus;	gi_219846476;tax=d:Bacteria,p:Actinobacteria,c:Actinobacteria,o:Streptomycetales,f:Streptomycetaceae,g:Kitasatospora,s:Kitasatospora_azatica;
BLAST16S	v35	f	100	f:Enterobacteriaceae	g:Lelliottia	g:Buttiauxella	gi_219856823;tax=d:Bacteria,p:Proteobacteria,c:Gammaproteobacteria,o:Enterobacterales,f:Enterobacteriaceae,g:Lelliottia,s:Lelliottia_amnigena;	gi_219878192;tax=d:Bacteria,p:Proteobacteria,c:Gammaproteobacteria,o:Enterobacterales,f:Enterobacteriaceae,g:Buttiauxella,s:Buttiauxella_izardii;
BLAST16S	v35	f	100	f:Hafniaceae	g:Obesumbacterium	g:Hafnia	gi_636560543;tax=d:Bacteria,p:Proteobacteria,c:Gammaproteobacteria,o:Enterobacterales,f:Hafniaceae,g:Obesumbacterium,s:Obesumbacterium_proteus;	gi_631251787;tax=d:Bacteria,p:Proteobacteria,c:Gammaproteobacteria,o:Enterobacterales,f:Hafniaceae,g:Hafnia,s:Hafnia_alvei;
BLAST16S	v35	f	100	f:Rhizobiaceae	g:Rhizobium	g:Agrobacterium	gi_636558932;tax=d:Bacteria,p:Proteobacteria,c:Alphaproteobacteria,o:Rhizobiales,f:Rhizobiaceae,g:Rhizobium,s:Rhizobium_leguminosarum;	gi_631252409;tax=d:Bacteria,p:Proteobacteria,c:Alphaproteobacteria,o:Rhizobiales,f:Rhizobiaceae,g:Agrobacterium,s:Agrobacterium_rhizogenes;
BLAST16S	v35	f	100	f:Flavobacteriaceae	g:Feifantangia	g:Xanthomarina	gi_1212229262;tax=d:Bacteria,p:Bacteroidetes,c:Flavobacteriia,o:Flavobacteriales,f:Flavobacteriaceae,g:Feifantangia,s:Feifantangia_zhejiangensis;	gi_1137647790;tax=d:Bacteria,p:Bacteroidetes,c:Flavobacteriia,o:Flavobacteriales,f:Flavobacteriaceae,g:Xanthomarina,s:Xanthomarina_gelatinilytica;
BLAST16S	v35	f	100	f:Intrasporangiaceae	g:Janibacter	g:Knoellia	gi_219846770;tax=d:Bacteria,p:Actinobacteria,c:Actinobacteria,o:Micrococcales,f:Intrasporangiaceae,g:Janibacter,s:Janibacter_limosus;	gi_566085235;tax=d:Bacteria,p:Actinobacteria,c:Actinobacteria,o:Micrococcales,f:Intrasporangiaceae,g:Knoellia,s:Knoellia_locipacati;
BLAST16S	v35	f	100	f:Sphingomonadaceae	g:Sphingomonas	g:Blastomonas	gi_343200138;tax=d:Bacteria,p:Proteobacteria,c:Alphaproteobacteria,o:Sphingomonadales,f:Sphingomonadaceae,g:Sphingomonas,s:Sphingomonas_ursincola;	gi_631252596;tax=d:Bacteria,p:Proteobacteria,c:Alphaproteobacteria,o:Sphingomonadales,f:Sphingomonadaceae,g:Blastomonas,s:Blastomonas_natatoria;
BLAST16S	v35	f	100	f:Micromonosporaceae	g:Jishengella	g:Verrucosispora	gi_636560299;tax=d:Bacteria,p:Actinobacteria,c:Actinobacteria,o:Micromonosporales,f:Micromonosporaceae,g:Jishengella,s:Jishengella_endophytica;	gi_219846853;tax=d:Bacteria,p:Actinobacteria,c:Actinobacteria,o:Micromonosporales,f:Micromonosporaceae,g:Verrucosispora,s:Verrucosispora_gifhornensis;
BLAST16S	v35	f	100	f:Vibrionaceae	g:Vibrio	g:Allomonas	gi_645322260;tax=d:Bacteria,p:Proteobacteria,c:Gammaproteobacteria,o:Vibrionales,f:Vibrionaceae,g:Vibrio,s:Vibrio_fluvialis;	gi_636558843;tax=d:Bacteria,p:Proteobacteria,c:Gammaproteobacteria,o:Vibrionales,f:Vibrionaceae,g:Allomonas,s:Allomonas_enterica;
BLAST16S	v35	f	100	f:Clostridiaceae	g:Caloramator	g:Thermobrachium	gi_219846542;tax=d:Bacteria,p:Firmicutes,c:Clostridia,o:Clostridiales,f:Clostridiaceae,g:Caloramator,s:Caloramator_indicus;	gi_219846760;tax=d:Bacteria,p:Firmicutes,c:Clostridia,o:Clostridiales,f:Clostridiaceae,g:Thermobrachium,s:Thermobrachium_celere;
BLAST16S	v4	f	100	f:Enterobacteriaceae	g:Citrobacter	g:Raoultella	gi_265678385;tax=d:Bacteria,p:Proteobacteria,c:Gammaproteobacteria,o:Enterobacterales,f:Enterobacteriaceae,g:Citrobacter,s:Citrobacter_braakii;	gi_310975221;tax=d:Bacteria,p:Proteobacteria,c:Gammaproteobacteria,o:Enterobacterales,f:Enterobacteriaceae,g:Raoultella,s:Raoultella_terrigena;
BLAST16S	v4	f	100	f:Neisseriaceae	g:Neisseria	g:Morococcus	gi_645320506;tax=d:Bacteria,p:Proteobacteria,c:Betaproteobacteria,o:Neisseriales,f:Neisseriaceae,g:Neisseria,s:Neisseria_mucosa;	gi_559795354;tax=d:Bacteria,p:Proteobacteria,c:Betaproteobacteria,o:Neisseriales,f:Neisseriaceae,g:Morococcus,s:Morococcus_cerebrosus;
BLAST16S	v4	f	100	f:Intrasporangiaceae	g:Tetrasphaera	g:Phycicoccus	gi_559795107;tax=d:Bacteria,p:Actinobacteria,c:Actinobacteria,o:Micrococcales,f:Intrasporangiaceae,g:Tetrasphaera,s:Tetrasphaera_remsis;	gi_926663094;tax=d:Bacteria,p:Actinobacteria,c:Actinobacteria,o:Micrococcales,f:Intrasporangiaceae,g:Phycicoccus,s:Phycicoccus_ochangensis;
BLAST16S	v4	f	100	f:Hafniaceae	g:Hafnia	g:Obesumbacterium	gi_636560838;tax=d:Bacteria,p:Proteobacteria,c:Gammaproteobacteria,o:Enterobacterales,f:Hafniaceae,g:Hafnia,s:Hafnia_paralvei;	gi_636560543;tax=d:Bacteria,p:Proteobacteria,c:Gammaproteobacteria,o:Enterobacterales,f:Hafniaceae,g:Obesumbacterium,s:Obesumbacterium_proteus;
BLAST16S	v4	f	100	f:Bacillaceae	g:Virgibacillus	g:Ornithinibacillus	gi_343202448;tax=d:Bacteria,p:Firmicutes,c:Bacilli,o:Bacillales,f:Bacillaceae,g:Virgibacillus,s:Virgibacillus_sediminis;	gi_645320810;tax=d:Bacteria,p:Firmicutes,c:Bacilli,o:Bacillales,f:Bacillaceae,g:Ornithinibacillus,s:Ornithinibacillus_scapharcae;
BLAST16S	v4	f	100	f:Streptosporangiaceae	g:Sphaerimonospora	g:Microbispora	gi_1230874665;tax=d:Bacteria,p:Actinobacteria,c:Actinobacteria,o:Streptosporangiales,f:Streptosporangiaceae,g:Sphaerimonospora,s:Sphaerimonospora_cavernae;	gi_219846411;tax=d:Bacteria,p:Actinobacteria,c:Actinobacteria,o:Streptosporangiales,f:Streptosporangiaceae,g:Microbispora,s:Microbispora_rosea;
BLAST16S	v4	f	100	f:Flavobacteriaceae	g:Sufflavibacter	g:Zunongwangia	gi_636559816;tax=d:Bacteria,p:Bacteroidetes,c:Flavobacteriia,o:Flavobacteriales,f:Flavobacteriaceae,g:Sufflavibacter,s:Sufflavibacter_maritimus;	gi_343205628;tax=d:Bacteria,p:Bacteroidetes,c:Flavobacteriia,o:Flavobacteriales,f:Flavobacteriaceae,g:Zunongwangia,s:Zunongwangia_profunda;
BLAST16S	v4	f	100	f:Comamonadaceae	g:Diaphorobacter	g:Comamonas	gi_343205958;tax=d:Bacteria,p:Proteobacteria,c:Betaproteobacteria,o:Burkholderiales,f:Comamonadaceae,g:Diaphorobacter,s:Diaphorobacter_oryzae;	gi_631251336;tax=d:Bacteria,p:Proteobacteria,c:Betaproteobacteria,o:Burkholderiales,f:Comamonadaceae,g:Comamonas,s:Comamonas_granuli;
BLAST16S	v4	f	100	f:Methanobacteriaceae	g:Methanothermobacter	g:Methanobacterium	gi_254971332;tax=d:Archaea,p:Euryarchaeota,c:Methanobacteria,o:Methanobacteriales,f:Methanobacteriaceae,g:Methanothermobacter,s:Methanothermobacter_thermophilus;	gi_636558430;tax=d:Archaea,p:Euryarchaeota,c:Methanobacteria,o:Methanobacteriales,f:Methanobacteriaceae,g:Methanobacterium,s:Methanobacterium_thermaggregans;
BLAST16S	v4	f	100	f:Pasteurellaceae	g:Actinobacillus	g:Haemophilus	gi_219846439;tax=d:Bacteria,p:Proteobacteria,c:Gammaproteobacteria,o:Pasteurellales,f:Pasteurellaceae,g:Actinobacillus,s:Actinobacillus_porcinus;	gi_343206163;tax=d:Bacteria,p:Proteobacteria,c:Gammaproteobacteria,o:Pasteurellales,f:Pasteurellaceae,g:Haemophilus,s:Haemophilus_paraphrohaemolyticus;
BLAST16S	fl	g	100	g:Streptomyces	s:Streptomyces_griseorubiginosus	s:Streptomyces_phaeopurpureus	gi_343201572;tax=d:Bacteria,p:Actinobacteria,c:Actinobacteria,o:Streptomycetales,f:Streptomycetaceae,g:Streptomyces,s:Streptomyces_griseorubiginosus;	gi_631251130;tax=d:Bacteria,p:Actinobacteria,c:Actinobacteria,o:Streptomycetales,f:Streptomycetaceae,g:Streptomyces,s:Streptomyces_phaeopurpureus;
BLAST16S	fl	g	100	g:Mesoplasma	s:Mesoplasma_florum	s:Mesoplasma_grammopterae	gi_219857540;tax=d:Bacteria,p:Tenericutes,c:Mollicutes,o:Entomoplasmatales,f:Entomoplasmataceae,g:Mesoplasma,s:Mesoplasma_florum;	gi_219846097;tax=d:Bacteria,p:Tenericutes,c:Mollicutes,o:Entomoplasmatales,f:Entomoplasmataceae,g:Mesoplasma,s:Mesoplasma_grammopterae;
BLAST16S	fl	g	100	g:Xanthomonas	s:Xanthomonas_theicola	s:Xanthomonas_melonis	gi_631251970;tax=d:Bacteria,p:Proteobacteria,c:Gammaproteobacteria,o:Xanthomonadales,f:Xanthomonadaceae,g:Xanthomonas,s:Xanthomonas_theicola;	gi_219846792;tax=d:Bacteria,p:Proteobacteria,c:Gammaproteobacteria,o:Xanthomonadales,f:Xanthomonadaceae,g:Xanthomonas,s:Xanthomonas_melonis;
BLAST16S	fl	g	100	g:Stigmatella	s:Stigmatella_aurantiaca	s:Stigmatella_erecta	gi_343198889;tax=d:Bacteria,p:Proteobacteria,c:Deltaproteobacteria,o:Myxococcales,f:Archangiaceae,g:Stigmatella,s:Stigmatella_aurantiaca;	gi_343201672;tax=d:Bacteria,p:Proteobacteria,c:Deltaproteobacteria,o:Myxococcales,f:Archangiaceae,g:Stigmatella,s:Stigmatella_erecta;
BLAST16S	fl	g	100	g:Bacillus	s:Bacillus_mycoides	s:Bacillus_weihenstephanensis	gi_631252792;tax=d:Bacteria,p:Firmicutes,c:Bacilli,o:Bacillales,f:Bacillaceae,g:Bacillus,s:Bacillus_mycoides;	gi_219856878;tax=d:Bacteria,p:Firmicutes,c:Bacilli,o:Bacillales,f:Bacillaceae,g:Bacillus,s:Bacillus_weihenstephanensis;
BLAST16S	fl	g	100	g:Mycobacterium	s:Mycobacterium_angelicum	s:Mycobacterium_szulgai	gi_1146059176;tax=d:Bacteria,p:Actinobacteria,c:Actinobacteria,o:Corynebacteriales,f:Mycobacteriaceae,g:Mycobacterium,s:Mycobacterium_angelicum;	gi_645321673;tax=d:Bacteria,p:Actinobacteria,c:Actinobacteria,o:Corynebacteriales,f:Mycobacteriaceae,g:Mycobacterium,s:Mycobacterium_szulgai;
BLAST16S	fl	g	100	g:Brucella	s:Brucella_melitensis	s:Brucella_canis	gi_343202622;tax=d:Bacteria,p:Proteobacteria,c:Alphaproteobacteria,o:Rhizobiales,f:Brucellaceae,g:Brucella,s:Brucella_melitensis;	gi_444303864;tax=d:Bacteria,p:Proteobacteria,c:Alphaproteobacteria,o:Rhizobiales,f:Brucellaceae,g:Brucella,s:Brucella_canis;
BLAST16S	fl	g	100	g:Halomonas	s:Halomonas_halophila	s:Halomonas_salina	gi_645319541;tax=d:Bacteria,p:Proteobacteria,c:Gammaproteobacteria,o:Oceanospirillales,f:Halomonadaceae,g:Halomonas,s:Halomonas_halophila;	gi_343201324;tax=d:Bacteria,p:Proteobacteria,c:Gammaproteobacteria,o:Oceanospirillales,f:Halomonadaceae,g:Halomonas,s:Halomonas_salina;
BLAST16S	fl	g	100	g:Rhizobium	s:Rhizobium_leguminosarum	s:Rhizobium_laguerreae	gi_636558932;tax=d:Bacteria,p:Proteobacteria,c:Alphaproteobacteria,o:Rhizobiales,f:Rhizobiaceae,g:Rhizobium,s:Rhizobium_leguminosarum;	gi_645321266;tax=d:Bacteria,p:Proteobacteria,c:Alphaproteobacteria,o:Rhizobiales,f:Rhizobiaceae,g:Rhizobium,s:Rhizobium_laguerreae;
BLAST16S	fl	g	100	g:Thermoanaerobacter	s:Thermoanaerobacter_brockii	s:Thermoanaerobacter_pseudethanolicus	gi_645320395;tax=d:Bacteria,p:Firmicutes,c:Clostridia,o:Thermoanaerobacterales,f:Thermoanaerobacteraceae,g:Thermoanaerobacter,s:Thermoanaerobacter_brockii;	gi_507148162;tax=d:Bacteria,p:Firmicutes,c:Clostridia,o:Thermoanaerobacterales,f:Thermoanaerobacteraceae,g:Thermoanaerobacter,s:Thermoanaerobacter_pseudethanolicus;
Warcup	fl	g	100	g:Waitea	s:Waitea_circinata_var_circinata	s:Waitea_circinata	HQ166066;tax=d:Fungi,p:Basidiomycota,c:Agaricomycetes,o:Corticiales,f:Corticiaceae,g:Waitea,s:Waitea_circinata_var_circinata;	AB213582;tax=d:Fungi,p:Basidiomycota,c:Agaricomycetes,o:Corticiales,f:Corticiaceae,g:Waitea,s:Waitea_circinata;
Warcup	fl	g	100	g:Serpula	s:Meruliporia_incrassata	s:Serpula_incrassata	EU429519;tax=d:Fungi,p:Basidiomycota,c:Agaricomycetes,o:Boletales,f:Coniophoraceae,g:Serpula,s:Meruliporia_incrassata;	HM135647;tax=d:Fungi,p:Basidiomycota,c:Agaricomycetes,o:Boletales,f:Coniophoraceae,g:Serpula,s:Serpula_incrassata;
Warcup	fl	g	100	g:Pestalotiopsis	s:Pestalotiopsis_olivacea	s:Pestalotiopsis_lespedezae	HM037980;tax=d:Fungi,p:Ascomycota,c:Sordariomycetes,o:Xylariales,f:Amphisphaeriaceae,g:Pestalotiopsis,s:Pestalotiopsis_olivacea;	EF055200;tax=d:Fungi,p:Ascomycota,c:Sordariomycetes,o:Xylariales,f:Amphisphaeriaceae,g:Pestalotiopsis,s:Pestalotiopsis_lespedezae;
Warcup	fl	g	100	g:Termitomyces	s:Termitomyces_sp_Juja_6	s:uncultured_Termitomyces	JQ088132;tax=d:Fungi,p:Basidiomycota,c:Agaricomycetes,o:Agaricales,f:Lyophyllaceae,g:Termitomyces,s:Termitomyces_sp_Juja_6;	JQ306974;tax=d:Fungi,p:Basidiomycota,c:Agaricomycetes,o:Agaricales,f:Lyophyllaceae,g:Termitomyces,s:uncultured_Termitomyces;
Warcup	fl	g	100	g:Davidiella	s:Davidiella_macrospora	s:Cladosporium_spinulosum	HQ263359;tax=d:Fungi,p:Ascomycota,c:Dothideomycetes,o:Capnodiales,f:Mycosphaerellaceae,g:Davidiella,s:Davidiella_macrospora;	HQ166359;tax=d:Fungi,p:Ascomycota,c:Dothideomycetes,o:Capnodiales,f:Mycosphaerellaceae,g:Davidiella,s:Cladosporium_spinulosum;
Warcup	fl	g	100	g:Valsa	s:Valsa_malicola	s:Cytospora_schulzeri	JN545839;tax=d:Fungi,p:Ascomycota,c:Sordariomycetes,o:Diaporthales,f:Valsaceae,g:Valsa,s:Valsa_malicola;	JQ086562;tax=d:Fungi,p:Ascomycota,c:Sordariomycetes,o:Diaporthales,f:Valsaceae,g:Valsa,s:Cytospora_schulzeri;
Warcup	fl	g	100	g:Teratosphaeria	s:Teratosphaeria_stellenboschiana	s:Teratosphaeria_zuluensis	DQ303069;tax=d:Fungi,p:Ascomycota,c:Dothideomycetes,o:Capnodiales,f:Teratosphaeriaceae,g:Teratosphaeria,s:Teratosphaeria_stellenboschiana;	DQ240193;tax=d:Fungi,p:Ascomycota,c:Dothideomycetes,o:Capnodiales,f:Teratosphaeriaceae,g:Teratosphaeria,s:Teratosphaeria_zuluensis;
Warcup	fl	g	100	g:Metschnikowia	s:Metschnikowia_pulcherrima	s:Metschnikowia_chrysoperlae	EU555300;tax=d:Fungi,p:Ascomycota,c:Saccharomycetes,o:Saccharomycetales,f:Metschnikowiaceae,g:Metschnikowia,s:Metschnikowia_pulcherrima;	HQ682194;tax=d:Fungi,p:Ascomycota,c:Saccharomycetes,o:Saccharomycetales,f:Metschnikowiaceae,g:Metschnikowia,s:Metschnikowia_chrysoperlae;
Warcup	fl	g	100	g:Fusarium	s:Fusarium_sporotrichioides	s:Fusarium_sp_JJP_2009a	FJ614636;tax=d:Fungi,p:Ascomycota,c:Sordariomycetes,o:Hypocreales,f:Nectriaceae,g:Fusarium,s:Fusarium_sporotrichioides;	FJ210621;tax=d:Fungi,p:Ascomycota,c:Sordariomycetes,o:Hypocreales,f:Nectriaceae,g:Fusarium,s:Fusarium_sp_JJP_2009a;
Warcup	fl	g	100	g:Atradidymella	s:Ascochyta_fabae	s:Didymella_fabae	FM180024;tax=d:Fungi,p:Ascomycota,c:Dothideomycetes,o:Pleosporales,f:Didymellaceae,g:Atradidymella,s:Ascochyta_fabae;	GU237917;tax=d:Fungi,p:Ascomycota,c:Dothideomycetes,o:Pleosporales,f:Didymellaceae,g:Atradidymella,s:Didymella_fabae;
BLAST16S	v35	g	100	g:Streptomyces	s:Streptomyces_eurocidicus	s:Streptomyces_hachijoensis	gi_631251216;tax=d:Bacteria,p:Actinobacteria,c:Actinobacteria,o:Streptomycetales,f:Streptomycetaceae,g:Streptomyces,s:Streptomyces_eurocidicus;	gi_636559907;tax=d:Bacteria,p:Actinobacteria,c:Actinobacteria,o:Streptomycetales,f:Streptomycetaceae,g:Streptomyces,s:Streptomyces_hachijoensis;
BLAST16S	v35	g	100	g:Brachybacterium	s:Brachybacterium_rhamnosum	s:Brachybacterium_horti	gi_343201383;tax=d:Bacteria,p:Actinobacteria,c:Actinobacteria,o:Micrococcales,f:Dermabacteraceae,g:Brachybacterium,s:Brachybacterium_rhamnosum;	gi_1199303384;tax=d:Bacteria,p:Actinobacteria,c:Actinobacteria,o:Micrococcales,f:Dermabacteraceae,g:Brachybacterium,s:Brachybacterium_horti;
BLAST16S	v35	g	100	g:Streptacidiphilus	s:Streptacidiphilus_hamsterleyensis	s:Streptacidiphilus_albus	gi_959495017;tax=d:Bacteria,p:Actinobacteria,c:Actinobacteria,o:Streptomycetales,f:Streptomycetaceae,g:Streptacidiphilus,s:Streptacidiphilus_hamsterleyensis;	gi_219857342;tax=d:Bacteria,p:Actinobacteria,c:Actinobacteria,o:Streptomycetales,f:Streptomycetaceae,g:Streptacidiphilus,s:Streptacidiphilus_albus;
BLAST16S	v35	g	100	g:Burkholderia	s:Burkholderia_pseudomallei	s:Burkholderia_mallei	gi_343203029;tax=d:Bacteria,p:Proteobacteria,c:Betaproteobacteria,o:Burkholderiales,f:Burkholderiaceae,g:Burkholderia,s:Burkholderia_pseudomallei;	gi_449372155;tax=d:Bacteria,p:Proteobacteria,c:Betaproteobacteria,o:Burkholderiales,f:Burkholderiaceae,g:Burkholderia,s:Burkholderia_mallei;
BLAST16S	v35	g	100	g:Pseudomonas	s:Pseudomonas_knackmussii	s:Pseudomonas_nitroreducens	gi_343201015;tax=d:Bacteria,p:Proteobacteria,c:Gammaproteobacteria,o:Pseudomonadales,f:Pseudomonadaceae,g:Pseudomonas,s:Pseudomonas_knackmussii;	gi_631252403;tax=d:Bacteria,p:Proteobacteria,c:Gammaproteobacteria,o:Pseudomonadales,f:Pseudomonadaceae,g:Pseudomonas,s:Pseudomonas_nitroreducens;
BLAST16S	v35	g	100	g:Thermoleophilum	s:Thermoleophilum_album	s:Thermoleophilum_minutum	gi_219878404;tax=d:Bacteria,p:Actinobacteria,c:Thermoleophilia,o:Thermoleophilales,f:Thermoleophilaceae,g:Thermoleophilum,s:Thermoleophilum_album;	gi_310975068;tax=d:Bacteria,p:Actinobacteria,c:Thermoleophilia,o:Thermoleophilales,f:Thermoleophilaceae,g:Thermoleophilum,s:Thermoleophilum_minutum;
BLAST16S	v35	g	100	g:Acetobacter	s:Acetobacter_okinawensis	s:Acetobacter_lambici	gi_631252348;tax=d:Bacteria,p:Proteobacteria,c:Alphaproteobacteria,o:Rhodospirillales,f:Acetobacteraceae,g:Acetobacter,s:Acetobacter_okinawensis;	gi_645320529;tax=d:Bacteria,p:Proteobacteria,c:Alphaproteobacteria,o:Rhodospirillales,f:Acetobacteraceae,g:Acetobacter,s:Acetobacter_lambici;
BLAST16S	v35	g	100	g:Asaia	s:Asaia_bogorensis	s:Asaia_siamensis	gi_631252651;tax=d:Bacteria,p:Proteobacteria,c:Alphaproteobacteria,o:Rhodospirillales,f:Acetobacteraceae,g:Asaia,s:Asaia_bogorensis;	gi_631252647;tax=d:Bacteria,p:Proteobacteria,c:Alphaproteobacteria,o:Rhodospirillales,f:Acetobacteraceae,g:Asaia,s:Asaia_siamensis;
BLAST16S	v35	g	100	g:Lysinibacillus	s:Lysinibacillus_sphaericus	s:Lysinibacillus_fusiformis	gi_343201347;tax=d:Bacteria,p:Firmicutes,c:Bacilli,o:Bacillales,f:Bacillaceae,g:Lysinibacillus,s:Lysinibacillus_sphaericus;	gi_631251372;tax=d:Bacteria,p:Firmicutes,c:Bacilli,o:Bacillales,f:Bacillaceae,g:Lysinibacillus,s:Lysinibacillus_fusiformis;
BLAST16S	v35	g	100	g:Gluconobacter	s:Gluconobacter_cerevisiae	s:Gluconobacter_sphaericus	gi_645320557;tax=d:Bacteria,p:Proteobacteria,c:Alphaproteobacteria,o:Rhodospirillales,f:Acetobacteraceae,g:Gluconobacter,s:Gluconobacter_cerevisiae;	gi_343200363;tax=d:Bacteria,p:Proteobacteria,c:Alphaproteobacteria,o:Rhodospirillales,f:Acetobacteraceae,g:Gluconobacter,s:Gluconobacter_sphaericus;
BLAST16S	v4	g	100	g:Mycobacterium	s:Mycobacterium_chelonae	s:Mycobacterium_immunogenum	gi_636558602;tax=d:Bacteria,p:Actinobacteria,c:Actinobacteria,o:Corynebacteriales,f:Mycobacteriaceae,g:Mycobacterium,s:Mycobacterium_chelonae;	gi_559795285;tax=d:Bacteria,p:Actinobacteria,c:Actinobacteria,o:Corynebacteriales,f:Mycobacteriaceae,g:Mycobacterium,s:Mycobacterium_immunogenum;
BLAST16S	v4	g	100	g:Bartonella	s:Bartonella_schoenbuchensis	s:Bartonella_bovis	gi_219878271;tax=d:Bacteria,p:Proteobacteria,c:Alphaproteobacteria,o:Rhizobiales,f:Bartonellaceae,g:Bartonella,s:Bartonella_schoenbuchensis;	gi_219857533;tax=d:Bacteria,p:Proteobacteria,c:Alphaproteobacteria,o:Rhizobiales,f:Bartonellaceae,g:Bartonella,s:Bartonella_bovis;
BLAST16S	v4	g	100	g:Helicobacter	s:Helicobacter_bizzozeronii	s:Helicobacter_salomonis	gi_219846780;tax=d:Bacteria,p:Proteobacteria,c:Epsilonproteobacteria,o:Campylobacterales,f:Helicobacteraceae,g:Helicobacter,s:Helicobacter_bizzozeronii;	gi_219846473;tax=d:Bacteria,p:Proteobacteria,c:Epsilonproteobacteria,o:Campylobacterales,f:Helicobacteraceae,g:Helicobacter,s:Helicobacter_salomonis;
BLAST16S	v4	g	100	g:Vibrio	s:Vibrio_pelagius	s:Vibrio_natriegens	gi_645322268;tax=d:Bacteria,p:Proteobacteria,c:Gammaproteobacteria,o:Vibrionales,f:Vibrionaceae,g:Vibrio,s:Vibrio_pelagius;	gi_631252588;tax=d:Bacteria,p:Proteobacteria,c:Gammaproteobacteria,o:Vibrionales,f:Vibrionaceae,g:Vibrio,s:Vibrio_natriegens;
BLAST16S	v4	g	100	g:Streptomyces	s:Streptomyces_malaysiensis	s:Streptomyces_ruanii	gi_636558441;tax=d:Bacteria,p:Actinobacteria,c:Actinobacteria,o:Streptomycetales,f:Streptomycetaceae,g:Streptomyces,s:Streptomyces_malaysiensis;	gi_636559953;tax=d:Bacteria,p:Actinobacteria,c:Actinobacteria,o:Streptomycetales,f:Streptomycetaceae,g:Streptomyces,s:Streptomyces_ruanii;
BLAST16S	v4	g	100	g:Citrobacter	s:Citrobacter_braakii	s:Citrobacter_gillenii	gi_265678385;tax=d:Bacteria,p:Proteobacteria,c:Gammaproteobacteria,o:Enterobacterales,f:Enterobacteriaceae,g:Citrobacter,s:Citrobacter_braakii;	gi_343201010;tax=d:Bacteria,p:Proteobacteria,c:Gammaproteobacteria,o:Enterobacterales,f:Enterobacteriaceae,g:Citrobacter,s:Citrobacter_gillenii;
BLAST16S	v4	g	100	g:Brachybacterium	s:Brachybacterium_rhamnosum	s:Brachybacterium_horti	gi_343201383;tax=d:Bacteria,p:Actinobacteria,c:Actinobacteria,o:Micrococcales,f:Dermabacteraceae,g:Brachybacterium,s:Brachybacterium_rhamnosum;	gi_1199303384;tax=d:Bacteria,p:Actinobacteria,c:Actinobacteria,o:Micrococcales,f:Dermabacteraceae,g:Brachybacterium,s:Brachybacterium_horti;
BLAST16S	v4	g	100	g:Thalassomonas	s:Thalassomonas_actiniarum	s:Thalassomonas_viridans	gi_343200974;tax=d:Bacteria,p:Proteobacteria,c:Gammaproteobacteria,o:Alteromonadales,f:Colwelliaceae,g:Thalassomonas,s:Thalassomonas_actiniarum;	gi_558508640;tax=d:Bacteria,p:Proteobacteria,c:Gammaproteobacteria,o:Alteromonadales,f:Colwelliaceae,g:Thalassomonas,s:Thalassomonas_viridans;
BLAST16S	v4	g	100	g:Lysinibacillus	s:Lysinibacillus_sphaericus	s:Lysinibacillus_fusiformis	gi_343201347;tax=d:Bacteria,p:Firmicutes,c:Bacilli,o:Bacillales,f:Bacillaceae,g:Lysinibacillus,s:Lysinibacillus_sphaericus;	gi_631251372;tax=d:Bacteria,p:Firmicutes,c:Bacilli,o:Bacillales,f:Bacillaceae,g:Lysinibacillus,s:Lysinibacillus_fusiformis;
BLAST16S	v4	g	100	g:Microbacterium	s:Microbacterium_ginsengiterrae	s:Microbacterium_resistens	gi_636560423;tax=d:Bacteria,p:Actinobacteria,c:Actinobacteria,o:Micrococcales,f:Microbacteriaceae,g:Microbacterium,s:Microbacterium_ginsengiterrae;	gi_219846845;tax=d:Bacteria,p:Actinobacteria,c:Actinobacteria,o:Micrococcales,f:Microbacteriaceae,g:Microbacterium,s:Microbacterium_resistens;
